# Supplementary material for: MIA: Mutual Information Analyzer, a graphic user interface program that calculates entropy, vertical and horizontal mutual information of molecular sequence sets
Source: BMC Bioinformatics. 2015 Dec 10;16:409. doi: 10.1186/s12859-015-0837-0 (PMC4676106; doi:10.1186/s12859-015-0837-0)
Supplement: Additional file 1: — Drosophila-Adh data. (XLSX 153 kb) [file 12859_2015_837_MOESM1_ESM.xlsx]

## Sheet: species seqs
				#sequences			length (L)
	#	Genus	Species	Original	Min	Max	Original	Min	Max
	1	Drosophila	americana	75	75	75	840	588	859
	2	Drosophila	americana_americana	49	49	49	884	588	859
	3	Drosophila	americana_texana	12	12	12	887	588	859
	4	Drosophila	ananassae	13	12	12	822	588	859
	5	Drosophila	angor	9	9	9	711	588	859
	6	Drosophila	kikkawai	24	23	23	832	588	859
	7	Drosophila	melanogaster	30	30	30	872	588	859
	8	Drosophila	miranda	14	14	13	405	588	859
	9	Drosophila	paulistorum	15	15	12	405	588	859
	10	Drosophila	persimilis	7	7	7	2204	588	859
	11	Drosophila	pseudoobscura	140	139	138	405	588	859
	12	Drosophila	pseudoobscura_bogotana	8	8	8	1958	588	859
	13	Drosophila	simulans	7	7	6	868	588	859
	14	Drosophila	sturtevanti	7	7	4	405	588	859
	15	Drosophila	triauraria	7	6	5	842	588	859
	16	Drosophila	willistoni	21	21	19	405	588	859
	17	Drosophila	yakuba	16	16	16	865	588	859
			total sequences:	454	450	438
			total #species:	17

## Sheet: HMI - JSD
	JSD(HMI) mincut (nat) - Drosophila gene Adh																			JSD(HMI) mincut with bias correction (nat) - Drosophila gene Adh
	species	am	am-am	am-tx	ana	angor	kik	mela	mira	paul	persi	pseud	pbogo	sim	sturt	tria	wil	yak		species	am	am-am	am-tx	ana	angor	kik	mela	mira	paul	persi	pseud	pbogo	sim	sturt	tria	wil	yak
	am	0	0.0053	0.0091	0.1814	0.1546	0.1793	0.1872	0.1864	0.1867	0.1895	0.1881	0.188	0.1867	0.1953	0.1909	0.1874	0.1858		am	0	0.0055	0.0162	0.1857	0.1671	0.1827	0.1905	0.1922	0.1949	0.2018	0.1899	0.1984	0.197	0.213	0.2012	0.1933	0.1902
	am-am	0.0053	0	0.0117	0.1818	0.1548	0.1798	0.1877	0.1867	0.1872	0.1898	0.1885	0.1883	0.1872	0.1959	0.1911	0.1878	0.1863		am-am	0.0055	0	0.017	0.1868	0.1678	0.1839	0.1918	0.1933	0.1961	0.2028	0.1909	0.1994	0.1983	0.2143	0.2021	0.1944	0.1914
	am-tx	0.0091	0.0117	0	0.1807	0.1546	0.1785	0.1864	0.1856	0.1867	0.1887	0.1873	0.1871	0.1859	0.1957	0.1903	0.1875	0.1852		am-tx	0.0162	0.017	0	0.1934	0.1725	0.1903	0.1979	0.199	0.2021	0.2079	0.1969	0.2047	0.2037	0.2204	0.2082	0.201	0.1974
	ana	0.1814	0.1818	0.1807	0	0.1672	0.1072	0.1115	0.1292	0.1718	0.1322	0.1326	0.1331	0.1072	0.1835	0.1077	0.1702	0.099		ana	0.1857	0.1868	0.1934	0	0.1858	0.1109	0.115	0.1357	0.1824	0.1454	0.1349	0.1444	0.1172	0.2051	0.1172	0.1783	0.1032
	angor	0.1546	0.1548	0.1546	0.1672	0	0.1633	0.1744	0.171	0.1733	0.1735	0.1723	0.1722	0.1724	0.1856	0.169	0.1803	0.1761		angor	0.1671	0.1678	0.1725	0.1858	0	0.1805	0.1913	0.1893	0.1929	0.1971	0.1868	0.1942	0.1951	0.2152	0.191	0.199	0.194
	kik	0.1793	0.1798	0.1785	0.1072	0.1633	0	0.1094	0.1225	0.1673	0.1297	0.129	0.1292	0.1073	0.1752	0.0971	0.1683	0.1141		kik	0.1827	0.1839	0.1903	0.1109	0.1805	0	0.1123	0.128	0.1769	0.1418	0.1308	0.1395	0.1163	0.195	0.1054	0.1755	0.1181
	mela	0.1872	0.1877	0.1864	0.1115	0.1744	0.1094	0	0.1223	0.1665	0.1288	0.128	0.1291	0.0412	0.1752	0.1162	0.1662	0.0754		mela	0.1905	0.1918	0.1979	0.115	0.1913	0.1123	0	0.1274	0.1752	0.1399	0.1298	0.1386	0.0461	0.1935	0.1244	0.1727	0.0778
	mira	0.1864	0.1867	0.1856	0.1292	0.171	0.1225	0.1223	0	0.1608	0.0448	0.0461	0.047	0.1156	0.1685	0.1271	0.1597	0.1248		mira	0.1922	0.1933	0.199	0.1357	0.1893	0.128	0.1274	0	0.1713	0.0516	0.0475	0.0521	0.1252	0.188	0.1369	0.1682	0.1308
	paul	0.1867	0.1872	0.1867	0.1718	0.1733	0.1673	0.1665	0.1608	0	0.1662	0.1649	0.165	0.1617	0.1252	0.1755	0.0706	0.1747		paul	0.1949	0.1961	0.2021	0.1824	0.1929	0.1769	0.1752	0.1713	0	0.1821	0.1718	0.1792	0.1758	0.1414	0.191	0.0758	0.1847
	persi	0.1895	0.1898	0.1887	0.1322	0.1735	0.1297	0.1288	0.0448	0.1662	0	0.0128	0.014	0.1219	0.1751	0.1315	0.1652	0.1313		persi	0.2018	0.2028	0.2079	0.1454	0.1971	0.1418	0.1399	0.0516	0.1821	0	0.0256	0.0165	0.1362	0.1994	0.1462	0.1796	0.1432
	pseud	0.1881	0.1885	0.1873	0.1326	0.1723	0.129	0.128	0.0461	0.1649	0.0128	0	0.007	0.1211	0.1737	0.1304	0.1635	0.1311		pseud	0.1899	0.1909	0.1969	0.1349	0.1868	0.1308	0.1298	0.0475	0.1718	0.0256	0	0.0183	0.1281	0.1897	0.1372	0.1682	0.1337
	pbogo	0.188	0.1883	0.1871	0.1331	0.1722	0.1292	0.1291	0.047	0.165	0.014	0.007	0	0.122	0.1738	0.1307	0.1639	0.1318		pbogo	0.1984	0.1994	0.2047	0.1444	0.1942	0.1395	0.1386	0.0521	0.1792	0.0165	0.0183	0	0.1351	0.1968	0.1439	0.1766	0.1422
	sim	0.1867	0.1872	0.1859	0.1072	0.1724	0.1073	0.0412	0.1156	0.1617	0.1219	0.1211	0.122	0	0.1705	0.112	0.1606	0.0727		sim	0.197	0.1983	0.2037	0.1172	0.1951	0.1163	0.0461	0.1252	0.1758	0.1362	0.1281	0.1351	0	0.1936	0.1243	0.1731	0.0792
	sturt	0.1953	0.1959	0.1957	0.1835	0.1856	0.1752	0.1752	0.1685	0.1252	0.1751	0.1737	0.1738	0.1705	0	0.1904	0.1219	0.1864		sturt	0.213	0.2143	0.2204	0.2051	0.2152	0.195	0.1935	0.188	0.1414	0.1994	0.1897	0.1968	0.1936	0	0.2163	0.1376	0.2063
	tria	0.1909	0.1911	0.1903	0.1077	0.169	0.0971	0.1162	0.1271	0.1755	0.1315	0.1304	0.1307	0.112	0.1904	0	0.176	0.1095		tria	0.2012	0.2021	0.2082	0.1172	0.191	0.1054	0.1244	0.1369	0.191	0.1462	0.1372	0.1439	0.1243	0.2163	0	0.1895	0.1179
	wil	0.1874	0.1878	0.1875	0.1702	0.1803	0.1683	0.1662	0.1597	0.0706	0.1652	0.1635	0.1639	0.1606	0.1219	0.176	0	0.1713		wil	0.1933	0.1944	0.201	0.1783	0.199	0.1755	0.1727	0.1682	0.0758	0.1796	0.1682	0.1766	0.1731	0.1376	0.1895	0	0.179
	yak	0.1858	0.1863	0.1852	0.099	0.1761	0.1141	0.0754	0.1248	0.1747	0.1313	0.1311	0.1318	0.0727	0.1864	0.1095	0.1713	0		yak	0.1902	0.1914	0.1974	0.1032	0.194	0.1181	0.0778	0.1308	0.1847	0.1432	0.1337	0.1422	0.0792	0.2063	0.1179	0.179	0
	JSD(HMI) maxmer (nat) - Drosophila gene Adh																			JSD(HMI) maxmer with bias correction (nat) - Drosophila gene Adh
	species	am	am-am	am-tx	ana	angor	kik	mela	mira	paul	persi	pseud	pbogo	sim	sturt	tria	wil	yak		species	am	am-am	am-tx	ana	angor	kik	mela	mira	paul	persi	pseud	pbogo	sim	sturt	tria	wil	yak
	am	0	0.0301	0.0315	0.1993	0.1693	0.2005	0.1975	0.1964	0.2002	0.1919	0.193	0.1923	0.1965	0.2013	0.1975	0.1969	0.1945		am	0	0.0306	0.0354	0.206	0.1876	0.2056	0.2016	0.2045	0.2114	0.2075	0.1949	0.2045	0.213	0.2448	0.2151	0.2038	0.2001
	am-am	0.0301	0	0.0152	0.1984	0.1714	0.2015	0.198	0.1962	0.2009	0.1917	0.1934	0.1928	0.1968	0.2023	0.1986	0.1974	0.1952		am-am	0.0306	0	0.0209	0.2058	0.1905	0.2073	0.2029	0.205	0.2129	0.2082	0.1959	0.2058	0.2143	0.2467	0.2172	0.205	0.2015
	am-tx	0.0315	0.0152	0	0.1973	0.168	0.1994	0.1966	0.1946	0.1982	0.1898	0.1915	0.191	0.1956	0.2011	0.1964	0.1949	0.1938		am-tx	0.0354	0.0209	0	0.2118	0.1915	0.2122	0.209	0.2102	0.2167	0.2124	0.2012	0.2105	0.2197	0.2501	0.2213	0.2095	0.2074
	ana	0.1993	0.1984	0.1973	0	0.1902	0.1441	0.1352	0.1477	0.1962	0.1504	0.1503	0.1494	0.1345	0.2018	0.138	0.1965	0.1317		ana	0.206	0.2058	0.2118	0	0.2125	0.1507	0.1411	0.1569	0.2108	0.166	0.1549	0.162	0.1498	0.2478	0.1541	0.2071	0.1385
	angor	0.1693	0.1714	0.168	0.1902	0	0.1822	0.1854	0.1763	0.1827	0.1734	0.1737	0.1739	0.1881	0.1958	0.1866	0.185	0.1891		angor	0.1876	0.1905	0.1915	0.2125	0	0.2019	0.2059	0.1982	0.2069	0.2004	0.1912	0.1987	0.218	0.2478	0.2167	0.2067	0.2107
	kik	0.2005	0.2015	0.1994	0.1441	0.1822	0	0.1304	0.1439	0.179	0.1461	0.1431	0.1432	0.1316	0.1963	0.1167	0.185	0.137		kik	0.2056	0.2073	0.2122	0.1507	0.2019	0	0.1348	0.1516	0.1908	0.1599	0.1463	0.154	0.1449	0.2394	0.1295	0.1934	0.1425
	mela	0.1975	0.198	0.1966	0.1352	0.1854	0.1304	0	0.1416	0.1878	0.1474	0.1439	0.1437	0.0497	0.1963	0.1369	0.189	0.0986		mela	0.2016	0.2029	0.209	0.1411	0.2059	0.1348	0	0.1488	0.2	0.1614	0.1463	0.1544	0.0598	0.2404	0.1519	0.1972	0.1023
	mira	0.1964	0.1962	0.1946	0.1477	0.1763	0.1439	0.1416	0	0.1793	0.0693	0.0633	0.0648	0.1429	0.1902	0.1545	0.1819	0.1507		mira	0.2045	0.205	0.2102	0.1569	0.1982	0.1516	0.1488	0	0.1937	0.0774	0.0665	0.0706	0.1588	0.235	0.1722	0.1929	0.1592
	paul	0.2002	0.2009	0.1982	0.1962	0.1827	0.179	0.1878	0.1793	0	0.1787	0.1789	0.177	0.1899	0.1576	0.1921	0.0871	0.1957		paul	0.2114	0.2129	0.2167	0.2108	0.2069	0.1908	0.2	0.1937	0	0.1994	0.1883	0.1947	0.2129	0.1981	0.216	0.0943	0.2095
	persi	0.1919	0.1917	0.1898	0.1504	0.1734	0.1461	0.1474	0.0693	0.1787	0	0.0367	0.0405	0.1477	0.1951	0.152	0.1842	0.154		persi	0.2075	0.2082	0.2124	0.166	0.2004	0.1599	0.1614	0.0774	0.1994	0	0.045	0.0464	0.1694	0.2466	0.1748	0.2025	0.1692
	pseud	0.193	0.1934	0.1915	0.1503	0.1737	0.1431	0.1439	0.0633	0.1789	0.0367	0	0.0231	0.1445	0.1937	0.1501	0.1838	0.1523		pseud	0.1949	0.1959	0.2012	0.1549	0.1912	0.1463	0.1463	0.0665	0.1883	0.045	0	0.029	0.1569	0.2358	0.1636	0.1896	0.1559
	pbogo	0.1923	0.1928	0.191	0.1494	0.1739	0.1432	0.1437	0.0648	0.177	0.0405	0.0231	0	0.1436	0.1926	0.1507	0.1824	0.1519		pbogo	0.2045	0.2058	0.2105	0.162	0.1987	0.154	0.1544	0.0706	0.1947	0.0464	0.029	0	0.1623	0.241	0.1708	0.1974	0.1639
	sim	0.1965	0.1968	0.1956	0.1345	0.1881	0.1316	0.0497	0.1429	0.1899	0.1477	0.1445	0.1436	0	0.1991	0.132	0.1908	0.0983		sim	0.213	0.2143	0.2197	0.1498	0.218	0.1449	0.0598	0.1588	0.2129	0.1694	0.1569	0.1623	0	0.2507	0.1531	0.2105	0.1108
	sturt	0.2013	0.2023	0.2011	0.2018	0.1958	0.1963	0.1963	0.1902	0.1576	0.1951	0.1937	0.1926	0.1991	0	0.2022	0.1555	0.206		sturt	0.2448	0.2467	0.2501	0.2478	0.2478	0.2394	0.2404	0.235	0.1981	0.2466	0.2358	0.241	0.2507	0	0.2555	0.1952	0.2523
	tria	0.1975	0.1986	0.1964	0.138	0.1866	0.1167	0.1369	0.1545	0.1921	0.152	0.1501	0.1507	0.132	0.2022	0	0.1928	0.1338		tria	0.2151	0.2172	0.2213	0.1541	0.2167	0.1295	0.1519	0.1722	0.216	0.1748	0.1636	0.1708	0.1531	0.2555	0	0.2134	0.1491
	wil	0.1969	0.1974	0.1949	0.1965	0.185	0.185	0.189	0.1819	0.0871	0.1842	0.1838	0.1824	0.1908	0.1555	0.1928	0	0.1957		wil	0.2038	0.205	0.2095	0.2071	0.2067	0.1934	0.1972	0.1929	0.0943	0.2025	0.1896	0.1974	0.2105	0.1952	0.2134	0	0.2053
	yak	0.1945	0.1952	0.1938	0.1317	0.1891	0.137	0.0986	0.1507	0.1957	0.154	0.1523	0.1519	0.0983	0.206	0.1338	0.1957	0		yak	0.2001	0.2015	0.2074	0.1385	0.2107	0.1425	0.1023	0.1592	0.2095	0.1692	0.1559	0.1639	0.1108	0.2523	0.1491	0.2053	0
	SE[JSD(HMI)] mincut (nat) - Drosophila gene Adh																			SE[JSD(HMI)] mincut with bias correction (nat) - Drosophila gene Adh
	species	am	am-am	am-tx	ana	angor	kik	mela	mira	paul	persi	pseud	pbogo	sim	sturt	tria	wil	yak		species	am	am-am	am-tx	ana	angor	kik	mela	mira	paul	persi	pseud	pbogo	sim	sturt	tria	wil	yak
	am	0	0	0	0	0.0001	0	0	0.0001	0.0001	0	0	0	0.0001	0	0.0001	0	0.0001		am	0	0.0001	0.0003	0.0005	0.0005	0.0004	0.0004	0.0005	0.0005	0.0007	0.0003	0.0006	0.0006	0.0007	0.0007	0.0004	0.0005
	am-am	0	0	0	0	0	0	0	0	0	0.0001	0	0	0	0.0001	0.0001	0	0		am-am	0.0001	0	0.0003	0.0006	0.0005	0.0005	0.0005	0.0005	0.0005	0.0007	0.0004	0.0007	0.0007	0.0007	0.0008	0.0005	0.0006
	am-tx	0	0	0	0	0	0.0001	0	0	0	0.0001	0.0001	0.0001	0.0001	0.0001	0	0	0.0001		am-tx	0.0003	0.0003	0	0.0009	0.0006	0.0006	0.0007	0.0008	0.0007	0.0009	0.0005	0.0009	0.0009	0.0009	0.001	0.0007	0.0007
	ana	0	0	0	0	0	0.0001	0.0001	0	0	0.0001	0	0	0.0001	0.0001	0.0001	0.0001	0		ana	0.0005	0.0006	0.0009	0	0.0008	0.0004	0.0004	0.0006	0.0007	0.0008	0.0004	0.0008	0.0006	0.001	0.0007	0.0006	0.0004
	angor	0.0001	0	0	0	0	0	0	0.0001	0.0001	0.0001	0	0	0	0.0001	0	0.0001	0.0001		angor	0.0005	0.0005	0.0006	0.0008	0	0.0007	0.0006	0.0008	0.0007	0.0009	0.0005	0.0009	0.0008	0.0009	0.0009	0.0006	0.0008
	kik	0	0	0.0001	0.0001	0	0	0.0001	0.0001	0	0	0	0	0.0001	0	0	0	0		kik	0.0004	0.0005	0.0006	0.0004	0.0007	0	0.0003	0.0005	0.0005	0.0006	0.0003	0.0006	0.0005	0.0008	0.0005	0.0005	0.0004
	mela	0	0	0	0.0001	0	0.0001	0	0.0001	0	0	0	0	0	0.0001	0.0001	0.0001	0.0001		mela	0.0004	0.0005	0.0007	0.0004	0.0006	0.0003	0	0.0004	0.0005	0.0006	0.0003	0.0005	0.0002	0.0008	0.0006	0.0005	0.0003
	mira	0.0001	0	0	0	0.0001	0.0001	0.0001	0	0	0	0	0.0001	0	0.0001	0	0.0001	0		mira	0.0005	0.0005	0.0008	0.0006	0.0008	0.0005	0.0004	0	0.0006	0.0003	0.0002	0.0003	0.0006	0.0009	0.0007	0.0006	0.0005
	paul	0.0001	0	0	0	0.0001	0	0	0	0	0.0001	0.0001	0.0001	0	0	0.0001	0.0001	0		paul	0.0005	0.0005	0.0007	0.0007	0.0007	0.0005	0.0005	0.0006	0	0.0008	0.0005	0.0008	0.0007	0.0005	0.0009	0.0003	0.0006
	persi	0	0.0001	0.0001	0.0001	0.0001	0	0	0	0.0001	0	0	0	0	0.0001	0.0001	0.0001	0		persi	0.0007	0.0007	0.0009	0.0008	0.0009	0.0006	0.0006	0.0003	0.0008	0	0.0003	0.0004	0.0007	0.001	0.0008	0.0008	0.0007
	pseud	0	0	0.0001	0	0	0	0	0	0.0001	0	0	0	0.0001	0	0.0001	0	0		pseud	0.0003	0.0004	0.0005	0.0004	0.0005	0.0003	0.0003	0.0002	0.0005	0.0003	0	0.0003	0.0004	0.0006	0.0004	0.0004	0.0004
	pbogo	0	0	0.0001	0	0	0	0	0.0001	0.0001	0	0	0	0.0001	0	0.0001	0	0		pbogo	0.0006	0.0007	0.0009	0.0008	0.0009	0.0006	0.0005	0.0003	0.0008	0.0004	0.0003	0	0.0007	0.001	0.0009	0.0007	0.0007
	sim	0.0001	0	0.0001	0.0001	0	0.0001	0	0	0	0	0.0001	0.0001	0	0.0001	0.0001	0.0001	0.0001		sim	0.0006	0.0007	0.0009	0.0006	0.0008	0.0005	0.0002	0.0006	0.0007	0.0007	0.0004	0.0007	0	0.001	0.0008	0.0007	0.0004
	sturt	0	0.0001	0.0001	0.0001	0.0001	0	0.0001	0.0001	0	0.0001	0	0	0.0001	0	0	0.0001	0.0001		sturt	0.0007	0.0007	0.0009	0.001	0.0009	0.0008	0.0008	0.0009	0.0005	0.001	0.0006	0.001	0.001	0	0.0012	0.0005	0.001
	tria	0.0001	0.0001	0	0.0001	0	0	0.0001	0	0.0001	0.0001	0.0001	0.0001	0.0001	0	0	0.0001	0.0001		tria	0.0007	0.0008	0.001	0.0007	0.0009	0.0005	0.0006	0.0007	0.0009	0.0008	0.0004	0.0009	0.0008	0.0012	0	0.0008	0.0006
	wil	0	0	0	0.0001	0.0001	0	0.0001	0.0001	0.0001	0.0001	0	0	0.0001	0.0001	0.0001	0	0.0001		wil	0.0004	0.0005	0.0007	0.0006	0.0006	0.0005	0.0005	0.0006	0.0003	0.0008	0.0004	0.0007	0.0007	0.0005	0.0008	0	0.0006
	yak	0.0001	0	0.0001	0	0.0001	0	0.0001	0	0	0	0	0	0.0001	0.0001	0.0001	0.0001	0		yak	0.0005	0.0006	0.0007	0.0004	0.0008	0.0004	0.0003	0.0005	0.0006	0.0007	0.0004	0.0007	0.0004	0.001	0.0006	0.0006	0
	SE[JSD(HMI)] maxmer (nat) - Drosophila gene Adh																			SE[JSD(HMI)] maxmer with bias correction (nat) - Drosophila gene Adh
	species	am	am-am	am-tx	ana	angor	kik	mela	mira	paul	persi	pseud	pbogo	sim	sturt	tria	wil	yak		species	am	am-am	am-tx	ana	angor	kik	mela	mira	paul	persi	pseud	pbogo	sim	sturt	tria	wil	yak
	am	0	0	0	0	0	0	0.0001	0.0001	0	0.0001	0	0	0.0001	0	0.0001	0	0		am	0	0	0.0001	0.0004	0.0004	0.0003	0.0003	0.0004	0.0004	0.0004	0.0002	0.0004	0.0005	0.0006	0.0005	0.0003	0.0004
	am-am	0	0	0	0.0001	0	0	0	0	0	0	0	0	0	0.0001	0	0	0		am-am	0	0	0.0002	0.0005	0.0004	0.0004	0.0003	0.0004	0.0004	0.0005	0.0002	0.0005	0.0005	0.0007	0.0006	0.0004	0.0004
	am-tx	0	0	0	0	0	0.0001	0	0	0	0.0001	0	0.0001	0.0001	0	0.0001	0.0001	0		am-tx	0.0001	0.0002	0	0.0006	0.0005	0.0005	0.0004	0.0005	0.0005	0.0007	0.0004	0.0007	0.0006	0.0009	0.0008	0.0004	0.0005
	ana	0	0.0001	0	0	0.0001	0	0	0	0	0.0001	0.0001	0.0001	0	0.0001	0.0001	0	0.0001		ana	0.0004	0.0005	0.0006	0	0.0006	0.0004	0.0003	0.0005	0.0006	0.0005	0.0003	0.0005	0.0006	0.0009	0.0006	0.0005	0.0004
	angor	0	0	0	0.0001	0	0	0.0001	0	0	0	0	0	0	0	0.0001	0	0.0001		angor	0.0004	0.0004	0.0005	0.0006	0	0.0005	0.0005	0.0005	0.0005	0.0006	0.0004	0.0005	0.0006	0.0008	0.0007	0.0005	0.0005
	kik	0	0	0.0001	0	0	0	0	0	0	0.0001	0.0001	0	0	0	0.0001	0	0		kik	0.0003	0.0004	0.0005	0.0004	0.0005	0	0.0003	0.0004	0.0004	0.0004	0.0002	0.0005	0.0005	0.0008	0.0004	0.0004	0.0004
	mela	0.0001	0	0	0	0.0001	0	0	0	0	0	0	0	0	0	0	0	0		mela	0.0003	0.0003	0.0004	0.0003	0.0005	0.0003	0	0.0004	0.0005	0.0004	0.0002	0.0004	0.0001	0.0008	0.0005	0.0004	0.0002
	mira	0.0001	0	0	0	0	0	0	0	0	0	0	0	0	0.0001	0	0.0001	0		mira	0.0004	0.0004	0.0005	0.0005	0.0005	0.0004	0.0004	0	0.0006	0.0003	0.0001	0.0002	0.0005	0.0009	0.0006	0.0005	0.0004
	paul	0	0	0	0	0	0	0	0	0	0	0	0	0.0001	0.0001	0.0001	0	0		paul	0.0004	0.0004	0.0005	0.0006	0.0005	0.0004	0.0005	0.0006	0	0.0006	0.0004	0.0006	0.0006	0.0006	0.0007	0.0003	0.0005
	persi	0.0001	0	0.0001	0.0001	0	0.0001	0	0	0	0	0	0	0	0.0001	0.0001	0	0		persi	0.0004	0.0005	0.0007	0.0005	0.0006	0.0004	0.0004	0.0003	0.0006	0	0.0001	0.0002	0.0006	0.0009	0.0007	0.0005	0.0005
	pseud	0	0	0	0.0001	0	0.0001	0	0	0	0	0	0	0	0.0001	0.0001	0.0001	0.0001		pseud	0.0002	0.0002	0.0004	0.0003	0.0004	0.0002	0.0002	0.0001	0.0004	0.0001	0	0.0002	0.0004	0.0007	0.0004	0.0003	0.0003
	pbogo	0	0	0.0001	0.0001	0	0	0	0	0	0	0	0	0.0001	0	0	0.0001	0		pbogo	0.0004	0.0005	0.0007	0.0005	0.0005	0.0005	0.0004	0.0002	0.0006	0.0002	0.0002	0	0.0006	0.0009	0.0007	0.0005	0.0005
	sim	0.0001	0	0.0001	0	0	0	0	0	0.0001	0	0	0.0001	0	0	0	0	0.0001		sim	0.0005	0.0005	0.0006	0.0006	0.0006	0.0005	0.0001	0.0005	0.0006	0.0006	0.0004	0.0006	0	0.001	0.0006	0.0006	0.0004
	sturt	0	0.0001	0	0.0001	0	0	0	0.0001	0.0001	0.0001	0.0001	0	0	0	0.0001	0	0.0001		sturt	0.0006	0.0007	0.0009	0.0009	0.0008	0.0008	0.0008	0.0009	0.0006	0.0009	0.0007	0.0009	0.001	0	0.001	0.0006	0.0008
	tria	0.0001	0	0.0001	0.0001	0.0001	0.0001	0	0	0.0001	0.0001	0.0001	0	0	0.0001	0	0	0		tria	0.0005	0.0006	0.0008	0.0006	0.0007	0.0004	0.0005	0.0006	0.0007	0.0007	0.0004	0.0007	0.0006	0.001	0	0.0006	0.0006
	wil	0	0	0.0001	0	0	0	0	0.0001	0	0	0.0001	0.0001	0	0	0	0	0.0001		wil	0.0003	0.0004	0.0004	0.0005	0.0005	0.0004	0.0004	0.0005	0.0003	0.0005	0.0003	0.0005	0.0006	0.0006	0.0006	0	0.0005
	yak	0	0	0	0.0001	0.0001	0	0	0	0	0	0.0001	0	0.0001	0.0001	0	0.0001	0		yak	0.0004	0.0004	0.0005	0.0004	0.0005	0.0004	0.0002	0.0004	0.0005	0.0005	0.0003	0.0005	0.0004	0.0008	0.0006	0.0005	0

## Sheet: HMI - dists
	JSD (HMI) - mincut (nat)						JSD (HMI) - mincut with bias corr. (nat)					mincut difference
	species	mean	se	Conf.Interval			specie	mean	se	Conf.Interval		diff	specie
	am x am-am	0.0053	0	[0.0053, 0.0053]			am x am-am	0.0055	0.0001	[0.0053, 0.0057]		0.0363636	am x am-am
	am x am-tx	0.0091	0	[0.0091, 0.0091]			am x am-tx	0.0162	0.0003	[0.0156, 0.0168]		0.438272	am x am-tx
	am x ana	0.1814	0	[0.1814, 0.1814]			am x ana	0.1857	0.0005	[0.1847, 0.1867]		0.0231556	am x ana
	am x angor	0.1546	0.0001	[0.1544, 0.1548]			am x angor	0.1671	0.0005	[0.1661, 0.1681]		0.0748055	am x angor
	am x kik	0.1793	0	[0.1793, 0.1793]			am x kik	0.1827	0.0004	[0.1819, 0.1835]		0.0186097	am x kik
	am x mela	0.1872	0	[0.1872, 0.1872]			am x mela	0.1905	0.0004	[0.1897, 0.1913]		0.0173228	am x mela
	am x mira	0.1864	0.0001	[0.1862, 0.1866]			am x mira	0.1922	0.0005	[0.1912, 0.1932]		0.0301769	am x mira
	am x paul	0.1867	0.0001	[0.1865, 0.1869]			am x paul	0.1949	0.0005	[0.1939, 0.1959]		0.0420729	am x paul
	am x pbogo	0.188	0	[0.1880, 0.1880]			am x pbogo	0.1984	0.0006	[0.1972, 0.1996]		0.0524194	am x pbogo
	am x persi	0.1895	0	[0.1895, 0.1895]			am x persi	0.2018	0.0007	[0.2004, 0.2032]		0.0609514	am x persi
	am x pseud	0.1881	0	[0.1881, 0.1881]			am x pseud	0.1899	0.0003	[0.1893, 0.1905]		0.00947867	am x pseud
	am x sim	0.1867	0.0001	[0.1865, 0.1869]			am x sim	0.197	0.0006	[0.1958, 0.1982]		0.0522843	am x sim
	am x sturt	0.1953	0	[0.1953, 0.1953]			am x sturt	0.213	0.0007	[0.2116, 0.2144]		0.0830986	am x sturt
	am x tria	0.1909	0.0001	[0.1907, 0.1911]			am x tria	0.2012	0.0007	[0.1998, 0.2026]		0.0511928	am x tria
	am x wil	0.1874	0	[0.1874, 0.1874]			am x wil	0.1933	0.0004	[0.1925, 0.1941]		0.0305225	am x wil
	am x yak	0.1858	0.0001	[0.1856, 0.1860]			am x yak	0.1902	0.0005	[0.1892, 0.1912]		0.0231335	am x yak
	am-am x am-tx	0.0117	0	[0.0117, 0.0117]			am-am x am-tx	0.017	0.0003	[0.0164, 0.0176]		0.311765	am-am x am-tx
	am-am x ana	0.1818	0	[0.1818, 0.1818]			am-am x ana	0.1868	0.0006	[0.1856, 0.1880]		0.0267666	am-am x ana
	am-am x angor	0.1548	0	[0.1548, 0.1548]			am-am x angor	0.1678	0.0005	[0.1668, 0.1688]		0.0774732	am-am x angor
	am-am x kik	0.1798	0	[0.1798, 0.1798]			am-am x kik	0.1839	0.0005	[0.1829, 0.1849]		0.0222947	am-am x kik
	am-am x mela	0.1877	0	[0.1877, 0.1877]			am-am x mela	0.1918	0.0005	[0.1908, 0.1928]		0.0213764	am-am x mela
	am-am x mira	0.1867	0	[0.1867, 0.1867]			am-am x mira	0.1933	0.0005	[0.1923, 0.1943]		0.0341438	am-am x mira
	am-am x paul	0.1872	0	[0.1872, 0.1872]			am-am x paul	0.1961	0.0005	[0.1951, 0.1971]		0.045385	am-am x paul
	am-am x pbogo	0.1883	0	[0.1883, 0.1883]			am-am x pbogo	0.1994	0.0007	[0.1980, 0.2008]		0.055667	am-am x pbogo
	am-am x persi	0.1898	0.0001	[0.1896, 0.1900]			am-am x persi	0.2028	0.0007	[0.2014, 0.2042]		0.0641026	am-am x persi
	am-am x pseud	0.1885	0	[0.1885, 0.1885]			am-am x pseud	0.1909	0.0004	[0.1901, 0.1917]		0.012572	am-am x pseud
	am-am x sim	0.1872	0	[0.1872, 0.1872]			am-am x sim	0.1983	0.0007	[0.1969, 0.1997]		0.0559758	am-am x sim
	am-am x sturt	0.1959	0.0001	[0.1957, 0.1961]			am-am x sturt	0.2143	0.0007	[0.2129, 0.2157]		0.0858609	am-am x sturt
	am-am x tria	0.1911	0.0001	[0.1909, 0.1913]			am-am x tria	0.2021	0.0008	[0.2005, 0.2037]		0.0544285	am-am x tria
	am-am x wil	0.1878	0	[0.1878, 0.1878]			am-am x wil	0.1944	0.0005	[0.1934, 0.1954]		0.0339506	am-am x wil
	am-am x yak	0.1863	0	[0.1863, 0.1863]			am-am x yak	0.1914	0.0006	[0.1902, 0.1926]		0.0266458	am-am x yak
	am-tx x ana	0.1807	0	[0.1807, 0.1807]			am-tx x ana	0.1934	0.0009	[0.1916, 0.1952]		0.065667	am-tx x ana
	am-tx x angor	0.1546	0	[0.1546, 0.1546]			am-tx x angor	0.1725	0.0006	[0.1713, 0.1737]		0.103768	am-tx x angor
	am-tx x kik	0.1785	0.0001	[0.1783, 0.1787]			am-tx x kik	0.1903	0.0006	[0.1891, 0.1915]		0.0620074	am-tx x kik
	am-tx x mela	0.1864	0	[0.1864, 0.1864]			am-tx x mela	0.1979	0.0007	[0.1965, 0.1993]		0.0581102	am-tx x mela
	am-tx x mira	0.1856	0	[0.1856, 0.1856]			am-tx x mira	0.199	0.0008	[0.1974, 0.2006]		0.0673367	am-tx x mira
	am-tx x paul	0.1867	0	[0.1867, 0.1867]			am-tx x paul	0.2021	0.0007	[0.2007, 0.2035]		0.0761999	am-tx x paul
	am-tx x pbogo	0.1871	0.0001	[0.1869, 0.1873]			am-tx x pbogo	0.2047	0.0009	[0.2029, 0.2065]		0.0859795	am-tx x pbogo
	am-tx x persi	0.1887	0.0001	[0.1885, 0.1889]			am-tx x persi	0.2079	0.0009	[0.2061, 0.2097]		0.0923521	am-tx x persi
	am-tx x pseud	0.1873	0.0001	[0.1871, 0.1875]			am-tx x pseud	0.1969	0.0005	[0.1959, 0.1979]		0.0487557	am-tx x pseud
	am-tx x sim	0.1859	0.0001	[0.1857, 0.1861]			am-tx x sim	0.2037	0.0009	[0.2019, 0.2055]		0.0873834	am-tx x sim
	am-tx x sturt	0.1957	0.0001	[0.1955, 0.1959]			am-tx x sturt	0.2204	0.0009	[0.2186, 0.2222]		0.112069	am-tx x sturt
	am-tx x tria	0.1903	0	[0.1903, 0.1903]			am-tx x tria	0.2082	0.001	[0.2062, 0.2102]		0.085975	am-tx x tria
	am-tx x wil	0.1875	0	[0.1875, 0.1875]			am-tx x wil	0.201	0.0007	[0.1996, 0.2024]		0.0671642	am-tx x wil
	am-tx x yak	0.1852	0.0001	[0.1850, 0.1854]			am-tx x yak	0.1974	0.0007	[0.1960, 0.1988]		0.0618034	am-tx x yak
	ana x angor	0.1672	0	[0.1672, 0.1672]			ana x angor	0.1858	0.0008	[0.1842, 0.1874]		0.100108	ana x angor
	ana x kik	0.1072	0.0001	[0.1070, 0.1074]			ana x kik	0.1109	0.0004	[0.1101, 0.1117]		0.0333634	ana x kik
	ana x mela	0.1115	0.0001	[0.1113, 0.1117]			ana x mela	0.115	0.0004	[0.1142, 0.1158]		0.0304348	ana x mela
	ana x mira	0.1292	0	[0.1292, 0.1292]			ana x mira	0.1357	0.0006	[0.1345, 0.1369]		0.0478998	ana x mira
	ana x paul	0.1718	0	[0.1718, 0.1718]			ana x paul	0.1824	0.0007	[0.1810, 0.1838]		0.058114	ana x paul
	ana x pbogo	0.1331	0	[0.1331, 0.1331]			ana x pbogo	0.1444	0.0008	[0.1428, 0.1460]		0.0782548	ana x pbogo
	ana x persi	0.1322	0.0001	[0.1320, 0.1324]			ana x persi	0.1454	0.0008	[0.1438, 0.1470]		0.090784	ana x persi
	ana x pseud	0.1326	0	[0.1326, 0.1326]			ana x pseud	0.1349	0.0004	[0.1341, 0.1357]		0.0170497	ana x pseud
	ana x sim	0.1072	0.0001	[0.1070, 0.1074]			ana x sim	0.1172	0.0006	[0.1160, 0.1184]		0.0853242	ana x sim
	ana x sturt	0.1835	0.0001	[0.1833, 0.1837]			ana x sturt	0.2051	0.001	[0.2031, 0.2071]		0.105314	ana x sturt
	ana x tria	0.1077	0.0001	[0.1075, 0.1079]			ana x tria	0.1172	0.0007	[0.1158, 0.1186]		0.081058	ana x tria
	ana x wil	0.1702	0.0001	[0.1700, 0.1704]			ana x wil	0.1783	0.0006	[0.1771, 0.1795]		0.0454291	ana x wil
	ana x yak	0.099	0	[0.0990, 0.0990]			ana x yak	0.1032	0.0004	[0.1024, 0.1040]		0.0406977	ana x yak
	angor x kik	0.1633	0	[0.1633, 0.1633]			angor x kik	0.1805	0.0007	[0.1791, 0.1819]		0.0952909	angor x kik
	angor x mela	0.1744	0	[0.1744, 0.1744]			angor x mela	0.1913	0.0006	[0.1901, 0.1925]		0.0883429	angor x mela
	angor x mira	0.171	0.0001	[0.1708, 0.1712]			angor x mira	0.1893	0.0008	[0.1877, 0.1909]		0.0966719	angor x mira
	angor x paul	0.1733	0.0001	[0.1731, 0.1735]			angor x paul	0.1929	0.0007	[0.1915, 0.1943]		0.101607	angor x paul
	angor x pbogo	0.1722	0	[0.1722, 0.1722]			angor x pbogo	0.1942	0.0009	[0.1924, 0.1960]		0.113285	angor x pbogo
	angor x persi	0.1735	0.0001	[0.1733, 0.1737]			angor x persi	0.1971	0.0009	[0.1953, 0.1989]		0.119736	angor x persi
	angor x pseud	0.1723	0	[0.1723, 0.1723]			angor x pseud	0.1868	0.0005	[0.1858, 0.1878]		0.0776231	angor x pseud
	angor x sim	0.1724	0	[0.1724, 0.1724]			angor x sim	0.1951	0.0008	[0.1935, 0.1967]		0.116351	angor x sim
	angor x sturt	0.1856	0.0001	[0.1854, 0.1858]			angor x sturt	0.2152	0.0009	[0.2134, 0.2170]		0.137546	angor x sturt
	angor x tria	0.169	0	[0.1690, 0.1690]			angor x tria	0.191	0.0009	[0.1892, 0.1928]		0.115183	angor x tria
	angor x wil	0.1803	0.0001	[0.1801, 0.1805]			angor x wil	0.199	0.0006	[0.1978, 0.2002]		0.0939698	angor x wil
	angor x yak	0.1761	0.0001	[0.1759, 0.1763]			angor x yak	0.194	0.0008	[0.1924, 0.1956]		0.092268	angor x yak
	kik x mela	0.1094	0.0001	[0.1092, 0.1096]			kik x mela	0.1123	0.0003	[0.1117, 0.1129]		0.0258237	kik x mela
	kik x mira	0.1225	0.0001	[0.1223, 0.1227]			kik x mira	0.128	0.0005	[0.1270, 0.1290]		0.0429688	kik x mira
	kik x paul	0.1673	0	[0.1673, 0.1673]			kik x paul	0.1769	0.0005	[0.1759, 0.1779]		0.0542679	kik x paul
	kik x pbogo	0.1292	0	[0.1292, 0.1292]			kik x pbogo	0.1395	0.0006	[0.1383, 0.1407]		0.0738351	kik x pbogo
	kik x persi	0.1297	0	[0.1297, 0.1297]			kik x persi	0.1418	0.0006	[0.1406, 0.1430]		0.0853315	kik x persi
	kik x pseud	0.129	0	[0.1290, 0.1290]			kik x pseud	0.1308	0.0003	[0.1302, 0.1314]		0.0137615	kik x pseud
	kik x sim	0.1073	0.0001	[0.1071, 0.1075]			kik x sim	0.1163	0.0005	[0.1153, 0.1173]		0.0773861	kik x sim
	kik x sturt	0.1752	0	[0.1752, 0.1752]			kik x sturt	0.195	0.0008	[0.1934, 0.1966]		0.101538	kik x sturt
	kik x tria	0.0971	0	[0.0971, 0.0971]			kik x tria	0.1054	0.0005	[0.1044, 0.1064]		0.0787476	kik x tria
	kik x wil	0.1683	0	[0.1683, 0.1683]			kik x wil	0.1755	0.0005	[0.1745, 0.1765]		0.0410256	kik x wil
	kik x yak	0.1141	0	[0.1141, 0.1141]			kik x yak	0.1181	0.0004	[0.1173, 0.1189]		0.0338696	kik x yak
	mela x mira	0.1223	0.0001	[0.1221, 0.1225]			mela x mira	0.1274	0.0004	[0.1266, 0.1282]		0.0400314	mela x mira
	mela x paul	0.1665	0	[0.1665, 0.1665]			mela x paul	0.1752	0.0005	[0.1742, 0.1762]		0.0496575	mela x paul
	mela x pbogo	0.1291	0	[0.1291, 0.1291]			mela x pbogo	0.1386	0.0005	[0.1376, 0.1396]		0.0685426	mela x pbogo
	mela x persi	0.1288	0	[0.1288, 0.1288]			mela x persi	0.1399	0.0006	[0.1387, 0.1411]		0.0793424	mela x persi
	mela x pseud	0.128	0	[0.1280, 0.1280]			mela x pseud	0.1298	0.0003	[0.1292, 0.1304]		0.0138675	mela x pseud
	mela x sim	0.0412	0	[0.0412, 0.0412]			mela x sim	0.0461	0.0002	[0.0457, 0.0465]		0.106291	mela x sim
	mela x sturt	0.1752	0.0001	[0.1750, 0.1754]			mela x sturt	0.1935	0.0008	[0.1919, 0.1951]		0.0945736	mela x sturt
	mela x tria	0.1162	0.0001	[0.1160, 0.1164]			mela x tria	0.1244	0.0006	[0.1232, 0.1256]		0.0659164	mela x tria
	mela x wil	0.1662	0.0001	[0.1660, 0.1664]			mela x wil	0.1727	0.0005	[0.1717, 0.1737]		0.0376375	mela x wil
	mela x yak	0.0754	0.0001	[0.0752, 0.0756]			mela x yak	0.0778	0.0003	[0.0772, 0.0784]		0.0308483	mela x yak
	mira x paul	0.1608	0	[0.1608, 0.1608]			mira x paul	0.1713	0.0006	[0.1701, 0.1725]		0.061296	mira x paul
	mira x pbogo	0.047	0.0001	[0.0468, 0.0472]			mira x pbogo	0.0521	0.0003	[0.0515, 0.0527]		0.0978887	mira x pbogo
	mira x persi	0.0448	0	[0.0448, 0.0448]			mira x persi	0.0516	0.0003	[0.0510, 0.0522]		0.131783	mira x persi
	mira x pseud	0.0461	0	[0.0461, 0.0461]			mira x pseud	0.0475	0.0002	[0.0471, 0.0479]		0.0294737	mira x pseud
	mira x sim	0.1156	0	[0.1156, 0.1156]			mira x sim	0.1252	0.0006	[0.1240, 0.1264]		0.0766773	mira x sim
	mira x sturt	0.1685	0.0001	[0.1683, 0.1687]			mira x sturt	0.188	0.0009	[0.1862, 0.1898]		0.103723	mira x sturt
	mira x tria	0.1271	0	[0.1271, 0.1271]			mira x tria	0.1369	0.0007	[0.1355, 0.1383]		0.0715851	mira x tria
	mira x wil	0.1597	0.0001	[0.1595, 0.1599]			mira x wil	0.1682	0.0006	[0.1670, 0.1694]		0.0505351	mira x wil
	mira x yak	0.1248	0	[0.1248, 0.1248]			mira x yak	0.1308	0.0005	[0.1298, 0.1318]		0.0458716	mira x yak
	paul x pbogo	0.165	0.0001	[0.1648, 0.1652]			paul x pbogo	0.1792	0.0008	[0.1776, 0.1808]		0.0792411	paul x pbogo
	paul x persi	0.1662	0.0001	[0.1660, 0.1664]			paul x persi	0.1821	0.0008	[0.1805, 0.1837]		0.0873147	paul x persi
	paul x pseud	0.1649	0.0001	[0.1647, 0.1651]			paul x pseud	0.1718	0.0005	[0.1708, 0.1728]		0.040163	paul x pseud
	paul x sim	0.1617	0	[0.1617, 0.1617]			paul x sim	0.1758	0.0007	[0.1744, 0.1772]		0.0802048	paul x sim
	paul x sturt	0.1252	0	[0.1252, 0.1252]			paul x sturt	0.1414	0.0005	[0.1404, 0.1424]		0.114569	paul x sturt
	paul x tria	0.1755	0.0001	[0.1753, 0.1757]			paul x tria	0.191	0.0009	[0.1892, 0.1928]		0.0811518	paul x tria
	paul x wil	0.0706	0.0001	[0.0704, 0.0708]			paul x wil	0.0758	0.0003	[0.0752, 0.0764]		0.0686016	paul x wil
	paul x yak	0.1747	0	[0.1747, 0.1747]			paul x yak	0.1847	0.0006	[0.1835, 0.1859]		0.0541419	paul x yak
	pbogo x sim	0.122	0.0001	[0.1218, 0.1222]			pbogo x sim	0.1351	0.0007	[0.1337, 0.1365]		0.0969652	pbogo x sim
	pbogo x sturt	0.1738	0	[0.1738, 0.1738]			pbogo x sturt	0.1968	0.001	[0.1948, 0.1988]		0.11687	pbogo x sturt
	pbogo x tria	0.1307	0.0001	[0.1305, 0.1309]			pbogo x tria	0.1439	0.0009	[0.1421, 0.1457]		0.0917304	pbogo x tria
	pbogo x wil	0.1639	0	[0.1639, 0.1639]			pbogo x wil	0.1766	0.0007	[0.1752, 0.1780]		0.0719139	pbogo x wil
	pbogo x yak	0.1318	0	[0.1318, 0.1318]			pbogo x yak	0.1422	0.0007	[0.1408, 0.1436]		0.0731364	pbogo x yak
	persi x pbogo	0.014	0	[0.0140, 0.0140]			persi x pbogo	0.0165	0.0004	[0.0157, 0.0173]		0.151515	persi x pbogo
	persi x pseud	0.0128	0	[0.0128, 0.0128]			persi x pseud	0.0256	0.0003	[0.0250, 0.0262]		0.5	persi x pseud
	persi x sim	0.1219	0	[0.1219, 0.1219]			persi x sim	0.1362	0.0007	[0.1348, 0.1376]		0.104993	persi x sim
	persi x sturt	0.1751	0.0001	[0.1749, 0.1753]			persi x sturt	0.1994	0.001	[0.1974, 0.2014]		0.121866	persi x sturt
	persi x tria	0.1315	0.0001	[0.1313, 0.1317]			persi x tria	0.1462	0.0008	[0.1446, 0.1478]		0.100547	persi x tria
	persi x wil	0.1652	0.0001	[0.1650, 0.1654]			persi x wil	0.1796	0.0008	[0.1780, 0.1812]		0.0801782	persi x wil
	persi x yak	0.1313	0	[0.1313, 0.1313]			persi x yak	0.1432	0.0007	[0.1418, 0.1446]		0.0831006	persi x yak
	pseud x pbogo	0.007	0	[0.0070, 0.0070]			pseud x pbogo	0.0183	0.0003	[0.0177, 0.0189]		0.617486	pseud x pbogo
	pseud x sim	0.1211	0.0001	[0.1209, 0.1213]			pseud x sim	0.1281	0.0004	[0.1273, 0.1289]		0.0546448	pseud x sim
	pseud x sturt	0.1737	0	[0.1737, 0.1737]			pseud x sturt	0.1897	0.0006	[0.1885, 0.1909]		0.0843437	pseud x sturt
	pseud x tria	0.1304	0.0001	[0.1302, 0.1306]			pseud x tria	0.1372	0.0004	[0.1364, 0.1380]		0.0495627	pseud x tria
	pseud x wil	0.1635	0	[0.1635, 0.1635]			pseud x wil	0.1682	0.0004	[0.1674, 0.1690]		0.0279429	pseud x wil
	pseud x yak	0.1311	0	[0.1311, 0.1311]			pseud x yak	0.1337	0.0004	[0.1329, 0.1345]		0.0194465	pseud x yak
	sim x sturt	0.1705	0.0001	[0.1703, 0.1707]			sim x sturt	0.1936	0.001	[0.1916, 0.1956]		0.119318	sim x sturt
	sim x tria	0.112	0.0001	[0.1118, 0.1122]			sim x tria	0.1243	0.0008	[0.1227, 0.1259]		0.0989541	sim x tria
	sim x wil	0.1606	0.0001	[0.1604, 0.1608]			sim x wil	0.1731	0.0007	[0.1717, 0.1745]		0.0722126	sim x wil
	sim x yak	0.0727	0.0001	[0.0725, 0.0729]			sim x yak	0.0792	0.0004	[0.0784, 0.0800]		0.0820707	sim x yak
	sturt x tria	0.1904	0	[0.1904, 0.1904]			sturt x tria	0.2163	0.0012	[0.2139, 0.2187]		0.119741	sturt x tria
	sturt x wil	0.1219	0.0001	[0.1217, 0.1221]			sturt x wil	0.1376	0.0005	[0.1366, 0.1386]		0.114099	sturt x wil
	sturt x yak	0.1864	0.0001	[0.1862, 0.1866]			sturt x yak	0.2063	0.001	[0.2043, 0.2083]		0.0964615	sturt x yak
	tria x wil	0.176	0.0001	[0.1758, 0.1762]			tria x wil	0.1895	0.0008	[0.1879, 0.1911]		0.0712401	tria x wil
	tria x yak	0.1095	0.0001	[0.1093, 0.1097]			tria x yak	0.1179	0.0006	[0.1167, 0.1191]		0.0712468	tria x yak
	wil x yak	0.1713	0.0001	[0.1711, 0.1715]			wil x yak	0.179	0.0006	[0.1778, 0.1802]		0.0430168	wil x yak
	JSD (HMI) - maxmer (nat)						JSD (HMI) - maxmer with bias corr. (nat)					maxmer difference
	specie	mean	se	Conf.Interval			specie	mean	se	Conf.Interval		diff	specie
	am x am-am	0.0301	0	[0.0301, 0.0301]			am x am-am	0.0306	0	[0.0306, 0.0306]		0.0163399	am x am-am
	am x am-tx	0.0315	0	[0.0315, 0.0315]			am x am-tx	0.0354	0.0001	[0.0352, 0.0356]		0.110169	am x am-tx
	am x ana	0.1993	0	[0.1993, 0.1993]			am x ana	0.206	0.0004	[0.2052, 0.2068]		0.0325243	am x ana
	am x angor	0.1693	0	[0.1693, 0.1693]			am x angor	0.1876	0.0004	[0.1868, 0.1884]		0.097548	am x angor
	am x kik	0.2005	0	[0.2005, 0.2005]			am x kik	0.2056	0.0003	[0.2050, 0.2062]		0.0248054	am x kik
	am x mela	0.1975	0.0001	[0.1973, 0.1977]			am x mela	0.2016	0.0003	[0.2010, 0.2022]		0.0203373	am x mela
	am x mira	0.1964	0.0001	[0.1962, 0.1966]			am x mira	0.2045	0.0004	[0.2037, 0.2053]		0.0396088	am x mira
	am x paul	0.2002	0	[0.2002, 0.2002]			am x paul	0.2114	0.0004	[0.2106, 0.2122]		0.0529801	am x paul
	am x pbogo	0.1923	0	[0.1923, 0.1923]			am x pbogo	0.2045	0.0004	[0.2037, 0.2053]		0.0596577	am x pbogo
	am x persi	0.1919	0.0001	[0.1917, 0.1921]			am x persi	0.2075	0.0004	[0.2067, 0.2083]		0.0751807	am x persi
	am x pseud	0.193	0	[0.1930, 0.1930]			am x pseud	0.1949	0.0002	[0.1945, 0.1953]		0.00974859	am x pseud
	am x sim	0.1965	0.0001	[0.1963, 0.1967]			am x sim	0.213	0.0005	[0.2120, 0.2140]		0.0774648	am x sim
	am x sturt	0.2013	0	[0.2013, 0.2013]			am x sturt	0.2448	0.0006	[0.2436, 0.2460]		0.177696	am x sturt
	am x tria	0.1975	0.0001	[0.1973, 0.1977]			am x tria	0.2151	0.0005	[0.2141, 0.2161]		0.0818224	am x tria
	am x wil	0.1969	0	[0.1969, 0.1969]			am x wil	0.2038	0.0003	[0.2032, 0.2044]		0.0338567	am x wil
	am x yak	0.1945	0	[0.1945, 0.1945]			am x yak	0.2001	0.0004	[0.1993, 0.2009]		0.027986	am x yak
	am-am x am-tx	0.0152	0	[0.0152, 0.0152]			am-am x am-tx	0.0209	0.0002	[0.0205, 0.0213]		0.272727	am-am x am-tx
	am-am x ana	0.1984	0.0001	[0.1982, 0.1986]			am-am x ana	0.2058	0.0005	[0.2048, 0.2068]		0.0359572	am-am x ana
	am-am x angor	0.1714	0	[0.1714, 0.1714]			am-am x angor	0.1905	0.0004	[0.1897, 0.1913]		0.100262	am-am x angor
	am-am x kik	0.2015	0	[0.2015, 0.2015]			am-am x kik	0.2073	0.0004	[0.2065, 0.2081]		0.0279788	am-am x kik
	am-am x mela	0.198	0	[0.1980, 0.1980]			am-am x mela	0.2029	0.0003	[0.2023, 0.2035]		0.0241498	am-am x mela
	am-am x mira	0.1962	0	[0.1962, 0.1962]			am-am x mira	0.205	0.0004	[0.2042, 0.2058]		0.0429268	am-am x mira
	am-am x paul	0.2009	0	[0.2009, 0.2009]			am-am x paul	0.2129	0.0004	[0.2121, 0.2137]		0.0563645	am-am x paul
	am-am x pbogo	0.1928	0	[0.1928, 0.1928]			am-am x pbogo	0.2058	0.0005	[0.2048, 0.2068]		0.0631681	am-am x pbogo
	am-am x persi	0.1917	0	[0.1917, 0.1917]			am-am x persi	0.2082	0.0005	[0.2072, 0.2092]		0.0792507	am-am x persi
	am-am x pseud	0.1934	0	[0.1934, 0.1934]			am-am x pseud	0.1959	0.0002	[0.1955, 0.1963]		0.0127616	am-am x pseud
	am-am x sim	0.1968	0	[0.1968, 0.1968]			am-am x sim	0.2143	0.0005	[0.2133, 0.2153]		0.0816612	am-am x sim
	am-am x sturt	0.2023	0.0001	[0.2021, 0.2025]			am-am x sturt	0.2467	0.0007	[0.2453, 0.2481]		0.179976	am-am x sturt
	am-am x tria	0.1986	0	[0.1986, 0.1986]			am-am x tria	0.2172	0.0006	[0.2160, 0.2184]		0.0856354	am-am x tria
	am-am x wil	0.1974	0	[0.1974, 0.1974]			am-am x wil	0.205	0.0004	[0.2042, 0.2058]		0.0370732	am-am x wil
	am-am x yak	0.1952	0	[0.1952, 0.1952]			am-am x yak	0.2015	0.0004	[0.2007, 0.2023]		0.0312655	am-am x yak
	am-tx x ana	0.1973	0	[0.1973, 0.1973]			am-tx x ana	0.2118	0.0006	[0.2106, 0.2130]		0.0684608	am-tx x ana
	am-tx x angor	0.168	0	[0.1680, 0.1680]			am-tx x angor	0.1915	0.0005	[0.1905, 0.1925]		0.122715	am-tx x angor
	am-tx x kik	0.1994	0.0001	[0.1992, 0.1996]			am-tx x kik	0.2122	0.0005	[0.2112, 0.2132]		0.0603205	am-tx x kik
	am-tx x mela	0.1966	0	[0.1966, 0.1966]			am-tx x mela	0.209	0.0004	[0.2082, 0.2098]		0.0593301	am-tx x mela
	am-tx x mira	0.1946	0	[0.1946, 0.1946]			am-tx x mira	0.2102	0.0005	[0.2092, 0.2112]		0.074215	am-tx x mira
	am-tx x paul	0.1982	0	[0.1982, 0.1982]			am-tx x paul	0.2167	0.0005	[0.2157, 0.2177]		0.0853715	am-tx x paul
	am-tx x pbogo	0.191	0.0001	[0.1908, 0.1912]			am-tx x pbogo	0.2105	0.0007	[0.2091, 0.2119]		0.0926366	am-tx x pbogo
	am-tx x persi	0.1898	0.0001	[0.1896, 0.1900]			am-tx x persi	0.2124	0.0007	[0.2110, 0.2138]		0.106403	am-tx x persi
	am-tx x pseud	0.1915	0	[0.1915, 0.1915]			am-tx x pseud	0.2012	0.0004	[0.2004, 0.2020]		0.0482107	am-tx x pseud
	am-tx x sim	0.1956	0.0001	[0.1954, 0.1958]			am-tx x sim	0.2197	0.0006	[0.2185, 0.2209]		0.109695	am-tx x sim
	am-tx x sturt	0.2011	0	[0.2011, 0.2011]			am-tx x sturt	0.2501	0.0009	[0.2483, 0.2519]		0.195922	am-tx x sturt
	am-tx x tria	0.1964	0.0001	[0.1962, 0.1966]			am-tx x tria	0.2213	0.0008	[0.2197, 0.2229]		0.112517	am-tx x tria
	am-tx x wil	0.1949	0.0001	[0.1947, 0.1951]			am-tx x wil	0.2095	0.0004	[0.2087, 0.2103]		0.0696897	am-tx x wil
	am-tx x yak	0.1938	0	[0.1938, 0.1938]			am-tx x yak	0.2074	0.0005	[0.2064, 0.2084]		0.0655738	am-tx x yak
	ana x angor	0.1902	0.0001	[0.1900, 0.1904]			ana x angor	0.2125	0.0006	[0.2113, 0.2137]		0.104941	ana x angor
	ana x kik	0.1441	0	[0.1441, 0.1441]			ana x kik	0.1507	0.0004	[0.1499, 0.1515]		0.0437956	ana x kik
	ana x mela	0.1352	0	[0.1352, 0.1352]			ana x mela	0.1411	0.0003	[0.1405, 0.1417]		0.0418143	ana x mela
	ana x mira	0.1477	0	[0.1477, 0.1477]			ana x mira	0.1569	0.0005	[0.1559, 0.1579]		0.0586361	ana x mira
	ana x paul	0.1962	0	[0.1962, 0.1962]			ana x paul	0.2108	0.0006	[0.2096, 0.2120]		0.06926	ana x paul
	ana x pbogo	0.1494	0.0001	[0.1492, 0.1496]			ana x pbogo	0.162	0.0005	[0.1610, 0.1630]		0.0777778	ana x pbogo
	ana x persi	0.1504	0.0001	[0.1502, 0.1506]			ana x persi	0.166	0.0005	[0.1650, 0.1670]		0.0939759	ana x persi
	ana x pseud	0.1503	0.0001	[0.1501, 0.1505]			ana x pseud	0.1549	0.0003	[0.1543, 0.1555]		0.0296966	ana x pseud
	ana x sim	0.1345	0	[0.1345, 0.1345]			ana x sim	0.1498	0.0006	[0.1486, 0.1510]		0.102136	ana x sim
	ana x sturt	0.2018	0.0001	[0.2016, 0.2020]			ana x sturt	0.2478	0.0009	[0.2460, 0.2496]		0.185634	ana x sturt
	ana x tria	0.138	0.0001	[0.1378, 0.1382]			ana x tria	0.1541	0.0006	[0.1529, 0.1553]		0.104478	ana x tria
	ana x wil	0.1965	0	[0.1965, 0.1965]			ana x wil	0.2071	0.0005	[0.2061, 0.2081]		0.051183	ana x wil
	ana x yak	0.1317	0.0001	[0.1315, 0.1319]			ana x yak	0.1385	0.0004	[0.1377, 0.1393]		0.0490975	ana x yak
	angor x kik	0.1822	0	[0.1822, 0.1822]			angor x kik	0.2019	0.0005	[0.2009, 0.2029]		0.0975731	angor x kik
	angor x mela	0.1854	0.0001	[0.1852, 0.1856]			angor x mela	0.2059	0.0005	[0.2049, 0.2069]		0.0995629	angor x mela
	angor x mira	0.1763	0	[0.1763, 0.1763]			angor x mira	0.1982	0.0005	[0.1972, 0.1992]		0.110494	angor x mira
	angor x paul	0.1827	0	[0.1827, 0.1827]			angor x paul	0.2069	0.0005	[0.2059, 0.2079]		0.116965	angor x paul
	angor x pbogo	0.1739	0	[0.1739, 0.1739]			angor x pbogo	0.1987	0.0005	[0.1977, 0.1997]		0.124811	angor x pbogo
	angor x persi	0.1734	0	[0.1734, 0.1734]			angor x persi	0.2004	0.0006	[0.1992, 0.2016]		0.134731	angor x persi
	angor x pseud	0.1737	0	[0.1737, 0.1737]			angor x pseud	0.1912	0.0004	[0.1904, 0.1920]		0.0915272	angor x pseud
	angor x sim	0.1881	0	[0.1881, 0.1881]			angor x sim	0.218	0.0006	[0.2168, 0.2192]		0.137156	angor x sim
	angor x sturt	0.1958	0	[0.1958, 0.1958]			angor x sturt	0.2478	0.0008	[0.2462, 0.2494]		0.209847	angor x sturt
	angor x tria	0.1866	0.0001	[0.1864, 0.1868]			angor x tria	0.2167	0.0007	[0.2153, 0.2181]		0.138902	angor x tria
	angor x wil	0.185	0	[0.1850, 0.1850]			angor x wil	0.2067	0.0005	[0.2057, 0.2077]		0.104983	angor x wil
	angor x yak	0.1891	0.0001	[0.1889, 0.1893]			angor x yak	0.2107	0.0005	[0.2097, 0.2117]		0.102515	angor x yak
	kik x mela	0.1304	0	[0.1304, 0.1304]			kik x mela	0.1348	0.0003	[0.1342, 0.1354]		0.0326409	kik x mela
	kik x mira	0.1439	0	[0.1439, 0.1439]			kik x mira	0.1516	0.0004	[0.1508, 0.1524]		0.0507916	kik x mira
	kik x paul	0.179	0	[0.1790, 0.1790]			kik x paul	0.1908	0.0004	[0.1900, 0.1916]		0.0618449	kik x paul
	kik x pbogo	0.1432	0	[0.1432, 0.1432]			kik x pbogo	0.154	0.0005	[0.1530, 0.1550]		0.0701299	kik x pbogo
	kik x persi	0.1461	0.0001	[0.1459, 0.1463]			kik x persi	0.1599	0.0004	[0.1591, 0.1607]		0.0863039	kik x persi
	kik x pseud	0.1431	0.0001	[0.1429, 0.1433]			kik x pseud	0.1463	0.0002	[0.1459, 0.1467]		0.0218729	kik x pseud
	kik x sim	0.1316	0	[0.1316, 0.1316]			kik x sim	0.1449	0.0005	[0.1439, 0.1459]		0.0917874	kik x sim
	kik x sturt	0.1963	0	[0.1963, 0.1963]			kik x sturt	0.2394	0.0008	[0.2378, 0.2410]		0.180033	kik x sturt
	kik x tria	0.1167	0.0001	[0.1165, 0.1169]			kik x tria	0.1295	0.0004	[0.1287, 0.1303]		0.0988417	kik x tria
	kik x wil	0.185	0	[0.1850, 0.1850]			kik x wil	0.1934	0.0004	[0.1926, 0.1942]		0.0434333	kik x wil
	kik x yak	0.137	0	[0.1370, 0.1370]			kik x yak	0.1425	0.0004	[0.1417, 0.1433]		0.0385965	kik x yak
	mela x mira	0.1416	0	[0.1416, 0.1416]			mela x mira	0.1488	0.0004	[0.1480, 0.1496]		0.0483871	mela x mira
	mela x paul	0.1878	0	[0.1878, 0.1878]			mela x paul	0.2	0.0005	[0.1990, 0.2010]		0.061	mela x paul
	mela x pbogo	0.1437	0	[0.1437, 0.1437]			mela x pbogo	0.1544	0.0004	[0.1536, 0.1552]		0.0693005	mela x pbogo
	mela x persi	0.1474	0	[0.1474, 0.1474]			mela x persi	0.1614	0.0004	[0.1606, 0.1622]		0.086741	mela x persi
	mela x pseud	0.1439	0	[0.1439, 0.1439]			mela x pseud	0.1463	0.0002	[0.1459, 0.1467]		0.0164046	mela x pseud
	mela x sim	0.0497	0	[0.0497, 0.0497]			mela x sim	0.0598	0.0001	[0.0596, 0.0600]		0.168896	mela x sim
	mela x sturt	0.1963	0	[0.1963, 0.1963]			mela x sturt	0.2404	0.0008	[0.2388, 0.2420]		0.183444	mela x sturt
	mela x tria	0.1369	0	[0.1369, 0.1369]			mela x tria	0.1519	0.0005	[0.1509, 0.1529]		0.0987492	mela x tria
	mela x wil	0.189	0	[0.1890, 0.1890]			mela x wil	0.1972	0.0004	[0.1964, 0.1980]		0.0415822	mela x wil
	mela x yak	0.0986	0	[0.0986, 0.0986]			mela x yak	0.1023	0.0002	[0.1019, 0.1027]		0.0361681	mela x yak
	mira x paul	0.1793	0	[0.1793, 0.1793]			mira x paul	0.1937	0.0006	[0.1925, 0.1949]		0.0743418	mira x paul
	mira x pbogo	0.0648	0	[0.0648, 0.0648]			mira x pbogo	0.0706	0.0002	[0.0702, 0.0710]		0.082153	mira x pbogo
	mira x persi	0.0693	0	[0.0693, 0.0693]			mira x persi	0.0774	0.0003	[0.0768, 0.0780]		0.104651	mira x persi
	mira x pseud	0.0633	0	[0.0633, 0.0633]			mira x pseud	0.0665	0.0001	[0.0663, 0.0667]		0.0481203	mira x pseud
	mira x sim	0.1429	0	[0.1429, 0.1429]			mira x sim	0.1588	0.0005	[0.1578, 0.1598]		0.100126	mira x sim
	mira x sturt	0.1902	0.0001	[0.1900, 0.1904]			mira x sturt	0.235	0.0009	[0.2332, 0.2368]		0.190638	mira x sturt
	mira x tria	0.1545	0	[0.1545, 0.1545]			mira x tria	0.1722	0.0006	[0.1710, 0.1734]		0.102787	mira x tria
	mira x wil	0.1819	0.0001	[0.1817, 0.1821]			mira x wil	0.1929	0.0005	[0.1919, 0.1939]		0.0570244	mira x wil
	mira x yak	0.1507	0	[0.1507, 0.1507]			mira x yak	0.1592	0.0004	[0.1584, 0.1600]		0.053392	mira x yak
	paul x pbogo	0.177	0	[0.1770, 0.1770]			paul x pbogo	0.1947	0.0006	[0.1935, 0.1959]		0.0909091	paul x pbogo
	paul x persi	0.1787	0	[0.1787, 0.1787]			paul x persi	0.1994	0.0006	[0.1982, 0.2006]		0.103811	paul x persi
	paul x pseud	0.1789	0	[0.1789, 0.1789]			paul x pseud	0.1883	0.0004	[0.1875, 0.1891]		0.0499203	paul x pseud
	paul x sim	0.1899	0.0001	[0.1897, 0.1901]			paul x sim	0.2129	0.0006	[0.2117, 0.2141]		0.108032	paul x sim
	paul x sturt	0.1576	0.0001	[0.1574, 0.1578]			paul x sturt	0.1981	0.0006	[0.1969, 0.1993]		0.204442	paul x sturt
	paul x tria	0.1921	0.0001	[0.1919, 0.1923]			paul x tria	0.216	0.0007	[0.2146, 0.2174]		0.110648	paul x tria
	paul x wil	0.0871	0	[0.0871, 0.0871]			paul x wil	0.0943	0.0003	[0.0937, 0.0949]		0.0763521	paul x wil
	paul x yak	0.1957	0	[0.1957, 0.1957]			paul x yak	0.2095	0.0005	[0.2085, 0.2105]		0.0658711	paul x yak
	pbogo x sim	0.1436	0.0001	[0.1434, 0.1438]			pbogo x sim	0.1623	0.0006	[0.1611, 0.1635]		0.115219	pbogo x sim
	pbogo x sturt	0.1926	0	[0.1926, 0.1926]			pbogo x sturt	0.241	0.0009	[0.2392, 0.2428]		0.20083	pbogo x sturt
	pbogo x tria	0.1507	0	[0.1507, 0.1507]			pbogo x tria	0.1708	0.0007	[0.1694, 0.1722]		0.117681	pbogo x tria
	pbogo x wil	0.1824	0.0001	[0.1822, 0.1826]			pbogo x wil	0.1974	0.0005	[0.1964, 0.1984]		0.0759878	pbogo x wil
	pbogo x yak	0.1519	0	[0.1519, 0.1519]			pbogo x yak	0.1639	0.0005	[0.1629, 0.1649]		0.0732154	pbogo x yak
	persi x pbogo	0.0405	0	[0.0405, 0.0405]			persi x pbogo	0.0464	0.0002	[0.0460, 0.0468]		0.127155	persi x pbogo
	persi x pseud	0.0367	0	[0.0367, 0.0367]			persi x pseud	0.045	0.0001	[0.0448, 0.0452]		0.184444	persi x pseud
	persi x sim	0.1477	0	[0.1477, 0.1477]			persi x sim	0.1694	0.0006	[0.1682, 0.1706]		0.128099	persi x sim
	persi x sturt	0.1951	0.0001	[0.1949, 0.1953]			persi x sturt	0.2466	0.0009	[0.2448, 0.2484]		0.20884	persi x sturt
	persi x tria	0.152	0.0001	[0.1518, 0.1522]			persi x tria	0.1748	0.0007	[0.1734, 0.1762]		0.130435	persi x tria
	persi x wil	0.1842	0	[0.1842, 0.1842]			persi x wil	0.2025	0.0005	[0.2015, 0.2035]		0.0903704	persi x wil
	persi x yak	0.154	0	[0.1540, 0.1540]			persi x yak	0.1692	0.0005	[0.1682, 0.1702]		0.0898345	persi x yak
	pseud x pbogo	0.0231	0	[0.0231, 0.0231]			pseud x pbogo	0.029	0.0002	[0.0286, 0.0294]		0.203448	pseud x pbogo
	pseud x sim	0.1445	0	[0.1445, 0.1445]			pseud x sim	0.1569	0.0004	[0.1561, 0.1577]		0.0790312	pseud x sim
	pseud x sturt	0.1937	0.0001	[0.1935, 0.1939]			pseud x sturt	0.2358	0.0007	[0.2344, 0.2372]		0.178541	pseud x sturt
	pseud x tria	0.1501	0.0001	[0.1499, 0.1503]			pseud x tria	0.1636	0.0004	[0.1628, 0.1644]		0.0825183	pseud x tria
	pseud x wil	0.1838	0.0001	[0.1836, 0.1840]			pseud x wil	0.1896	0.0003	[0.1890, 0.1902]		0.0305907	pseud x wil
	pseud x yak	0.1523	0.0001	[0.1521, 0.1525]			pseud x yak	0.1559	0.0003	[0.1553, 0.1565]		0.0230917	pseud x yak
	sim x sturt	0.1991	0	[0.1991, 0.1991]			sim x sturt	0.2507	0.001	[0.2487, 0.2527]		0.205824	sim x sturt
	sim x tria	0.132	0	[0.1320, 0.1320]			sim x tria	0.1531	0.0006	[0.1519, 0.1543]		0.137818	sim x tria
	sim x wil	0.1908	0	[0.1908, 0.1908]			sim x wil	0.2105	0.0006	[0.2093, 0.2117]		0.0935867	sim x wil
	sim x yak	0.0983	0.0001	[0.0981, 0.0985]			sim x yak	0.1108	0.0004	[0.1100, 0.1116]		0.112816	sim x yak
	sturt x tria	0.2022	0.0001	[0.2020, 0.2024]			sturt x tria	0.2555	0.001	[0.2535, 0.2575]		0.208611	sturt x tria
	sturt x wil	0.1555	0	[0.1555, 0.1555]			sturt x wil	0.1952	0.0006	[0.1940, 0.1964]		0.203381	sturt x wil
	sturt x yak	0.206	0.0001	[0.2058, 0.2062]			sturt x yak	0.2523	0.0008	[0.2507, 0.2539]		0.183512	sturt x yak
	tria x wil	0.1928	0	[0.1928, 0.1928]			tria x wil	0.2134	0.0006	[0.2122, 0.2146]		0.0965323	tria x wil
	tria x yak	0.1338	0	[0.1338, 0.1338]			tria x yak	0.1491	0.0006	[0.1479, 0.1503]		0.102616	tria x yak
	wil x yak	0.1957	0.0001	[0.1955, 0.1959]			wil x yak	0.2053	0.0005	[0.2043, 0.2063]		0.0467608	wil x yak
	maxmer x mincut						maxmer x mincut with bias corr.
	diff	specie					diff	specie
	0.82392	am x am-am					0.820261	am x am-am
	0.711111	am x am-tx					0.542373	am x am-tx
	0.0898144	am x ana					0.0985437	am x ana
	0.0868281	am x angor					0.109275	am x angor
	0.105736	am x kik					0.111381	am x kik
	0.0521519	am x mela					0.0550595	am x mela
	0.0509165	am x mira					0.0601467	am x mira
	0.0674326	am x paul					0.0780511	am x paul
	0.0223609	am x pbogo					0.0298289	am x pbogo
	0.0125065	am x persi					0.0274699	am x persi
	0.0253886	am x pseud					0.0256542	am x pseud
	0.0498728	am x sim					0.0751174	am x sim
	0.0298063	am x sturt					0.129902	am x sturt
	0.0334177	am x tria					0.0646211	am x tria
	0.0482478	am x wil					0.0515211	am x wil
	0.0447301	am x yak					0.0494753	am x yak
	0.230263	am-am x am-tx					0.186603	am-am x am-tx
	0.0836694	am-am x ana					0.0923226	am-am x ana
	0.0968495	am-am x angor					0.11916	am-am x angor
	0.107692	am-am x kik					0.11288	am-am x kik
	0.0520202	am-am x mela					0.0547068	am-am x mela
	0.04842	am-am x mira					0.0570732	am-am x mira
	0.0681931	am-am x paul					0.0789103	am-am x paul
	0.0233402	am-am x pbogo					0.0310982	am-am x pbogo
	0.00991132	am-am x persi					0.0259366	am-am x persi
	0.0253361	am-am x pseud					0.0255232	am-am x pseud
	0.0487805	am-am x sim					0.0746617	am-am x sim
	0.0316362	am-am x sturt					0.131334	am-am x sturt
	0.0377644	am-am x tria					0.0695212	am-am x tria
	0.0486322	am-am x wil					0.0517073	am-am x wil
	0.0455943	am-am x yak					0.0501241	am-am x yak
	0.0841358	am-tx x ana					0.0868744	am-tx x ana
	0.0797619	am-tx x angor					0.0992167	am-tx x angor
	0.104814	am-tx x kik					0.103205	am-tx x kik
	0.051882	am-tx x mela					0.05311	am-tx x mela
	0.0462487	am-tx x mira					0.0532826	am-tx x mira
	0.0580222	am-tx x paul					0.0673743	am-tx x paul
	0.0204188	am-tx x pbogo					0.0275534	am-tx x pbogo
	0.00579557	am-tx x persi					0.0211864	am-tx x persi
	0.0219321	am-tx x pseud					0.0213718	am-tx x pseud
	0.049591	am-tx x sim					0.0728266	am-tx x sim
	0.0268523	am-tx x sturt					0.118752	am-tx x sturt
	0.0310591	am-tx x tria					0.0591957	am-tx x tria
	0.0379682	am-tx x wil					0.0405728	am-tx x wil
	0.0443756	am-tx x yak					0.048216	am-tx x yak
	0.120925	ana x angor					0.125647	ana x angor
	0.256072	ana x kik					0.264101	ana x kik
	0.175296	ana x mela					0.184975	ana x mela
	0.125254	ana x mira					0.135118	ana x mira
	0.124363	ana x paul					0.134725	ana x paul
	0.109103	ana x pbogo					0.108642	ana x pbogo
	0.121011	ana x persi					0.124096	ana x persi
	0.117764	ana x pseud					0.129116	ana x pseud
	0.202974	ana x sim					0.217623	ana x sim
	0.0906838	ana x sturt					0.172316	ana x sturt
	0.219565	ana x tria					0.239455	ana x tria
	0.133842	ana x wil					0.139063	ana x wil
	0.248292	ana x yak					0.254874	ana x yak
	0.103732	angor x kik					0.105993	angor x kik
	0.0593312	angor x mela					0.0709082	angor x mela
	0.0300624	angor x mira					0.0449041	angor x mira
	0.0514505	angor x paul					0.0676655	angor x paul
	0.00977573	angor x pbogo					0.0226472	angor x pbogo
	-0.000576701	angor x persi					0.0164671	angor x persi
	0.00805987	angor x pseud					0.0230126	angor x pseud
	0.0834662	angor x sim					0.105046	angor x sim
	0.052094	angor x sturt					0.131558	angor x sturt
	0.0943194	angor x tria					0.118597	angor x tria
	0.0254054	angor x wil					0.0372521	angor x wil
	0.0687467	angor x yak					0.0792596	angor x yak
	0.161043	kik x mela					0.166914	kik x mela
	0.148714	kik x mira					0.155673	kik x mira
	0.0653631	kik x paul					0.0728512	kik x paul
	0.0977654	kik x pbogo					0.0941558	kik x pbogo
	0.112252	kik x persi					0.113196	kik x persi
	0.0985325	kik x pseud					0.105947	kik x pseud
	0.18465	kik x sim					0.197378	kik x sim
	0.107489	kik x sturt					0.185464	kik x sturt
	0.167952	kik x tria					0.1861	kik x tria
	0.0902703	kik x wil					0.0925543	kik x wil
	0.167153	kik x yak					0.171228	kik x yak
	0.136299	mela x mira					0.143817	mela x mira
	0.113419	mela x paul					0.124	mela x paul
	0.101601	mela x pbogo					0.102332	mela x pbogo
	0.126187	mela x persi					0.133209	mela x persi
	0.110493	mela x pseud					0.112782	mela x pseud
	0.171026	mela x sim					0.229097	mela x sim
	0.107489	mela x sturt					0.195092	mela x sturt
	0.151205	mela x tria					0.18104	mela x tria
	0.120635	mela x wil					0.124239	mela x wil
	0.235294	mela x yak					0.239492	mela x yak
	0.103179	mira x paul					0.115643	mira x paul
	0.274691	mira x pbogo					0.26204	mira x pbogo
	0.353535	mira x persi					0.333333	mira x persi
	0.271722	mira x pseud					0.285714	mira x pseud
	0.191043	mira x sim					0.211587	mira x sim
	0.11409	mira x sturt					0.2	mira x sturt
	0.177346	mira x tria					0.204994	mira x tria
	0.122045	mira x wil					0.128046	mira x wil
	0.171865	mira x yak					0.178392	mira x yak
	0.0677966	paul x pbogo					0.0796097	paul x pbogo
	0.0699496	paul x persi					0.0867603	paul x persi
	0.078256	paul x pseud					0.0876261	paul x pseud
	0.148499	paul x sim					0.17426	paul x sim
	0.205584	paul x sturt					0.286219	paul x sturt
	0.0864133	paul x tria					0.115741	paul x tria
	0.189437	paul x wil					0.196182	paul x wil
	0.107307	paul x yak					0.118377	paul x yak
	0.150418	pbogo x sim					0.167591	pbogo x sim
	0.0976116	pbogo x sturt					0.183402	pbogo x sturt
	0.132714	pbogo x tria					0.157494	pbogo x tria
	0.101425	pbogo x wil					0.10537	pbogo x wil
	0.132324	pbogo x yak					0.132398	pbogo x yak
	0.654321	persi x pbogo					0.644397	persi x pbogo
	0.651226	persi x pseud					0.431111	persi x pseud
	0.174678	persi x sim					0.195986	persi x sim
	0.102512	persi x sturt					0.191403	persi x sturt
	0.134868	persi x tria					0.163616	persi x tria
	0.103149	persi x wil					0.113086	persi x wil
	0.147403	persi x yak					0.153664	persi x yak
	0.69697	pseud x pbogo					0.368966	pseud x pbogo
	0.161938	pseud x sim					0.183556	pseud x sim
	0.103252	pseud x sturt					0.195505	pseud x sturt
	0.131246	pseud x tria					0.161369	pseud x tria
	0.110446	pseud x wil					0.112869	pseud x wil
	0.139199	pseud x yak					0.142399	pseud x yak
	0.143646	sim x sturt					0.227762	sim x sturt
	0.151515	sim x tria					0.188112	sim x tria
	0.158281	sim x wil					0.177672	sim x wil
	0.260427	sim x yak					0.285199	sim x yak
	0.0583581	sturt x tria					0.153425	sturt x tria
	0.216077	sturt x wil					0.295082	sturt x wil
	0.0951456	sturt x yak					0.182323	sturt x yak
	0.0871369	tria x wil					0.111996	tria x wil
	0.181614	tria x yak					0.209256	tria x yak
	0.124681	wil x yak					0.128105	wil x yak

## Sheet: HMI - summary
	mincut HMI Histogram parameteres (mnat)									mincut with bias correction HMI Histogram parameteres (mnat)
	At least one distribution is statistically different from the others, by ANOVA									At least one distribution is statistically different from the others, by ANOVA
	f_value 86 p_value 6.8 e-249									f_value 83.139008 p_value 4.1 e-241
	species	#seqs	mean	Sdv	median	CI 95%	maximum	minimum		species	#seqs	mean	Sdv	median	CI 95%	maximum	minimum
	am	75	12	5.9	10.9	[10.7, 13.3]	35.2	2.2		am	75	11.8	5.9	10.8	[10.5, 13.1]	35	2.1
	am-am	49	12	6	10.9	[10.3, 13.7]	34.8	2.4		am-am	49	11.8	5.9	10.7	[10.1, 13.5]	34.5	2.1
	am-tx	12	12	5.9	10.9	[8.7, 15.3]	35.6	2.3		am-tx	12	11.1	5.9	10	[7.8, 14.4]	34.5	1.2
	ana	12	22.1	7.9	20.9	[17.6, 26.6]	53.7	6.3		ana	12	21.2	7.9	20	[16.7, 25.7]	52.7	5.4
	angor	9	9.8	4.6	8.9	[6.8, 12.8]	27	2.4		angor	9	8.6	4.6	7.7	[5.6, 11.6]	25.3	1.3
	kikka	23	17.5	6.7	17	[14.8, 20.2]	41.9	4.1		kikka	23	17.1	6.7	16.5	[14.4, 19.8]	41.4	3.7
	mela	30	17	6.8	16.6	[14.6, 19.4]	42	1.6		mela	30	16.7	6.8	16.3	[14.3, 19.1]	41.5	1.3
	mira	14	16.7	7	15.8	[13.0, 20.4]	42.8	1.5		mira	14	16	7	15.1	[12.3, 19.7]	42	0.9
	paul	15	11.5	5.7	10.4	[8.6, 14.4]	34.3	1.6		paul	15	10.8	5.6	9.8	[8.0, 13.6]	33.3	0.7
	persi	7	16.5	7.1	16	[11.2, 21.8]	40.5	0.9		persi	7	15	7.1	14.3	[9.7, 20.3]	38.7	0
	pseud	139	16.5	7.1	16.1	[15.3, 17.7]	40.4	1.1		pseud	139	16.5	7.1	16	[15.3, 17.7]	40.3	1
	pseud-bog	8	16.7	7.2	16.1	[11.7, 21.7]	41	1.2		pseud-bog	8	15.4	7.1	14.8	[10.5, 20.3]	39.4	0.2
	simu	7	18.1	7.1	17.7	[12.8, 23.4]	45.8	1.6		simu	7	16.6	7.1	16.2	[11.3, 21.9]	44	0.3
	sturt	7	12	5.8	10.9	[7.7, 16.3]	35.3	2.4		sturt	7	10.5	5.8	9.6	[6.2, 14.8]	33.2	0.4
	tria	6	20.4	7.5	19.9	[14.4, 26.4]	50.8	4.1		tria	6	18.6	7.6	18.2	[12.5, 24.7]	48.7	2.3
	willi	21	12.2	5.8	11.2	[9.7, 14.7]	35.9	0.5		willi	21	11.7	5.8	10.7	[9.2, 14.2]	35.2	0
	yaku	16	19.4	7.5	18.6	[15.7, 23.1]	48.8	2.9		yaku	16	18.8	7.5	17.8	[15.1, 22.5]	48	2.1
	maxmer HMI Histogram parameteres (mnat)									maxmer with bias correction HMI Histogram parameteres (mnat)
	At least one distribution is statistically different from the others, by ANOVA									At least one distribution is statistically different from the others, by ANOVA
	f_value 63 p_value 1.4 e-190									f_value 63.9 p_value 1.5 e-193
	species	#seqs	mean	Sdv	median	CI 95%	maximum	minimum		species	#seqs	mean	Sdv	median	CI 95%	maximum	minimum
	am	75	7.5	3.7	7	[6.7, 8.3]	22.9	1.2		am	75	7.4	3.7	6.9	[6.6, 8.2]	22.8	1.1
	am-am	49	7.6	3.7	7	[6.6, 8.6]	24.8	1.4		am-am	49	7.4	3.7	6.9	[6.4, 8.4]	24.7	1.2
	am-tx	12	7.4	3.6	7	[5.4, 9.4]	24.2	1.3		am-tx	12	6.8	3.6	6.4	[4.8, 8.8]	23.6	0.8
	ana	12	12.4	5.2	11.6	[9.5, 15.3]	32.7	2.4		ana	12	11.7	5.2	11	[8.8, 14.6]	31.8	1.8
	angor	9	6.4	3.3	6	[4.2, 8.6]	24	1.1		angor	9	5.6	3.3	5.2	[3.4, 7.8]	23	0.2
	kikka	23	9.9	4.5	9.3	[8.1, 11.7]	29.9	1		kikka	23	9.6	4.5	9	[7.8, 11.4]	29.5	0.7
	mela	30	9.5	4.2	9	[8.0, 11.0]	30.1	1.2		mela	30	9.3	4.2	8.8	[7.8, 10.8]	29.8	1
	mira	13	9.9	4.6	9.2	[7.4, 12.4]	32.2	1.6		mira	13	9.3	4.6	8.6	[6.8, 11.8]	31.5	1
	paul	12	8	4.1	7.2	[5.7, 10.3]	27.5	1		paul	12	7.4	4	6.6	[5.1, 9.7]	26.7	0.3
	persi	7	9.2	4.1	8.6	[6.2, 12.2]	25.7	2.2		persi	7	8.2	4.1	7.5	[5.2, 11.2]	24.5	1.1
	pseud	138	9.8	4.6	9.2	[9.0, 10.6]	31	2.2		pseud	138	9.8	4.6	9.1	[9.0, 10.6]	30.9	2.2
	pseud-bog	8	10.1	4.7	9.3	[6.8, 13.4]	31.4	2.5		pseud-bog	8	9.1	4.6	8.4	[5.9, 12.3]	30.4	1.6
	simu	6	10.3	4.5	9.8	[6.7, 13.9]	33	0.9		simu	6	9.1	4.5	8.6	[5.5, 12.7]	31.4	0
	sturt	4	8.1	4.4	7.2	[3.8, 12.4]	26.6	1		sturt	4	6.3	4.3	5.5	[2.1, 10.5]	24.5	0
	tria	5	11.6	4.9	11.2	[7.3, 15.9]	32	2.2		tria	5	10.1	4.9	9.7	[5.8, 14.4]	30	0.5
	willi	19	8.3	4.1	7.6	[6.5, 10.1]	26.3	1		willi	19	7.9	4.1	7.2	[6.1, 9.7]	25.8	0.6
	yaku	16	11.5	4.8	10.9	[9.1, 13.9]	38.8	2.1		yaku	16	11	4.8	10.4	[8.6, 13.4]	38.2	1.8

## Sheet: VMI - JSD
	JSD(VMI) mincut (nat) - Drosophila gene Adh																			JSD(VMI) mincut with bias correction (nat) - Drosophila gene Adh
	species	am	am-am	am-tx	ana	angor	kik	mela	mira	paul	persi	pseud	pbogo	sim	sturt	tria	wil	yak		species	am	am-am	am-tx	ana	angor	kik	mela	mira	paul	persi	pseud	pbogo	sim	sturt	tria	wil	yak
	am	0	0.499	0.5739	0.8326	0.8149	0.8258	0.8272	0.8326	0.8293	0.8326	0.8321	0	0.8322	0.8302	0.8269	0.8288	0.8326		am	0	0.5267	0.5956	0.8326	0.8155	0.8276	0.8272	0.8326	0.8292	0.8326	0.8321	0	0.8322	0.8304	0.8273	0.8288	0.8326
	am-am	0.499	0	0.5522	0.8326	0.8192	0.8315	0.83	0.8324	0.831	0.8326	0.8325	0	0.8326	0.831	0.8308	0.8303	0.8326		am-am	0.5267	0	0.5716	0.8326	0.8198	0.8326	0.8302	0.8324	0.831	0.8326	0.8325	0	0.8326	0.8312	0.8315	0.8303	0.8326
	am-tx	0.5739	0.5522	0	0.8326	0.8191	0.8305	0.8306	0.8326	0.8325	0.8326	0.8326	0	0.8326	0.8323	0.8297	0.8321	0.8326		am-tx	0.5956	0.5716	0	0.8326	0.8199	0.8326	0.8307	0.8326	0.8326	0.8326	0.8326	0	0.8326	0.8323	0.8298	0.8326	0.8326
	ana	0.8326	0.8326	0.8326	0	0.8315	0.8326	0.8318	0.8326	0.8323	0.8326	0.8322	0	0.8318	0.8326	0.8318	0.8326	0.8326		ana	0.8326	0.8326	0.8326	0	0.8315	0.8326	0.8319	0.8326	0.8323	0.8326	0.8322	0	0.8318	0.8326	0.8318	0.8326	0.8326
	angor	0.8149	0.8192	0.8191	0.8315	0	0.8277	0.7641	0.8247	0.7967	0.8311	0.8159	0	0.8126	0.8137	0.8158	0.8023	0.832		angor	0.8155	0.8198	0.8199	0.8315	0	0.8287	0.7659	0.8246	0.798	0.8312	0.8164	0	0.8128	0.8139	0.8163	0.8027	0.8321
	kik	0.8258	0.8315	0.8305	0.8326	0.8277	0	0.83	0.8326	0.8218	0.8326	0.8319	0	0.8097	0.8313	0.8134	0.821	0.8298		kik	0.8276	0.8326	0.8326	0.8326	0.8287	0	0.8304	0.8326	0.8234	0.8326	0.8319	0	0.8121	0.8313	0.8141	0.8226	0.8302
	mela	0.8272	0.83	0.8306	0.8318	0.7641	0.83	0	0.8272	0.8213	0.832	0.8248	0	0.8197	0.8244	0.8243	0.8253	0.8321		mela	0.8272	0.8302	0.8307	0.8319	0.7659	0.8304	0	0.8273	0.8216	0.8321	0.825	0	0.8198	0.8248	0.8245	0.8256	0.8321
	mira	0.8326	0.8324	0.8326	0.8326	0.8247	0.8326	0.8272	0	0.8247	0.7865	0.7277	0	0.8279	0.8185	0.8265	0.8207	0.8326		mira	0.8326	0.8324	0.8326	0.8326	0.8246	0.8326	0.8273	0	0.825	0.7872	0.7272	0	0.8279	0.8185	0.8265	0.8209	0.8326
	paul	0.8293	0.831	0.8325	0.8323	0.7967	0.8218	0.8213	0.8247	0	0.8286	0.8099	0	0.8209	0.6991	0.819	0.6053	0.8321		paul	0.8292	0.831	0.8326	0.8323	0.798	0.8234	0.8216	0.825	0	0.8287	0.8106	0	0.8214	0.7017	0.8193	0.6103	0.8322
	persi	0.8326	0.8326	0.8326	0.8326	0.8311	0.8326	0.832	0.7865	0.8286	0	0.7806	0	0.8318	0.8261	0.832	0.8273	0.8326		persi	0.8326	0.8326	0.8326	0.8326	0.8312	0.8326	0.8321	0.7872	0.8287	0	0.7849	0	0.8319	0.8261	0.8321	0.8275	0.8326
	pseud	0.8321	0.8325	0.8326	0.8322	0.8159	0.8319	0.8248	0.7277	0.8099	0.7806	0	0	0.8309	0.8023	0.8288	0.8095	0.8326		pseud	0.8321	0.8325	0.8326	0.8322	0.8164	0.8319	0.825	0.7272	0.8106	0.7849	0	0	0.831	0.802	0.8287	0.8098	0.8326
	pbogo	0	0	0	0	0	0	0	0	0	0	0	0	0	0	0	0	0		pbogo	0	0	0	0	0	0	0	0	0	0	0	0	0	0	0	0	0
	sim	0.8322	0.8326	0.8326	0.8318	0.8126	0.8097	0.8197	0.8279	0.8209	0.8318	0.8309	0	0	0.8264	0.6614	0.8172	0.8326		sim	0.8322	0.8326	0.8326	0.8318	0.8128	0.8121	0.8198	0.8279	0.8214	0.8319	0.831	0	0	0.8264	0.6627	0.8171	0.8326
	sturt	0.8302	0.831	0.8323	0.8326	0.8137	0.8313	0.8244	0.8185	0.6991	0.8261	0.8023	0	0.8264	0	0.822	0.5889	0.8326		sturt	0.8304	0.8312	0.8323	0.8326	0.8139	0.8313	0.8248	0.8185	0.7017	0.8261	0.802	0	0.8264	0	0.8221	0.5867	0.8326
	tria	0.8269	0.8308	0.8297	0.8318	0.8158	0.8134	0.8243	0.8265	0.819	0.832	0.8288	0	0.6614	0.822	0	0.8177	0.829		tria	0.8273	0.8315	0.8298	0.8318	0.8163	0.8141	0.8245	0.8265	0.8193	0.8321	0.8287	0	0.6627	0.8221	0	0.8178	0.8289
	wil	0.8288	0.8303	0.8321	0.8326	0.8023	0.821	0.8253	0.8207	0.6053	0.8273	0.8095	0	0.8172	0.5889	0.8177	0	0.8325		wil	0.8288	0.8303	0.8326	0.8326	0.8027	0.8226	0.8256	0.8209	0.6103	0.8275	0.8098	0	0.8171	0.5867	0.8178	0	0.8325
	yak	0.8326	0.8326	0.8326	0.8326	0.832	0.8298	0.8321	0.8326	0.8321	0.8326	0.8326	0	0.8326	0.8326	0.829	0.8325	0		yak	0.8326	0.8326	0.8326	0.8326	0.8321	0.8302	0.8321	0.8326	0.8322	0.8326	0.8326	0	0.8326	0.8326	0.8289	0.8325	0
	JSD(VMI) maxmer (nat) - Drosophila gene Adh																			JSD(VMI) maxmer with bias correction (nat) - Drosophila gene Adh
	pecies	am	am-am	am-tx	ana	angor	kik	mela	mira	paul	persi	pseud	pbogo	sim	sturt	tria	wil	yak		species	am	am-am	am-tx	ana	angor	kik	mela	mira	paul	persi	pseud	pbogo	sim	sturt	tria	wil	yak
	am	0	0.7818	0.4757	0.8055	0.8188	0.8223	0.8139	0.8325	0.8221	0.8188	0.8253	0.8299	0.791	0.8264	0.8279	0.8078	0.7842		am	0	0.788	0.4698	0.8046	0.8199	0.8229	0.8145	0.8325	0.8231	0.819	0.8253	0.8299	0.79	0.8265	0.8285	0.8069	0.7827
	am-am	0.7818	0	0.7982	0.8324	0.8213	0.8321	0.8307	0.8326	0.8295	0.8325	0.8324	0.8326	0.8325	0.8322	0.8319	0.8317	0.8325		am-am	0.788	0	0.804	0.8324	0.8217	0.8323	0.8308	0.8326	0.83	0.8325	0.8324	0.8326	0.8325	0.8321	0.8323	0.8318	0.8325
	am-tx	0.4757	0.7982	0	0.8034	0.8287	0.8287	0.819	0.8326	0.8277	0.8318	0.8236	0.829	0.7867	0.8326	0.8291	0.808	0.7775		am-tx	0.4698	0.804	0	0.8024	0.8291	0.8292	0.8195	0.8326	0.8281	0.8319	0.8236	0.829	0.7861	0.8326	0.8293	0.8076	0.7765
	ana	0.8055	0.8324	0.8034	0	0.8305	0.8126	0.8222	0.8326	0.8324	0.8246	0.7919	0.8131	0.7707	0.8306	0.8288	0.8326	0.7601		ana	0.8046	0.8324	0.8024	0	0.8306	0.8121	0.8229	0.8326	0.8324	0.8247	0.7911	0.8123	0.7691	0.8308	0.8288	0.8326	0.7584
	angor	0.8188	0.8213	0.8287	0.8305	0	0.8234	0.7851	0.8326	0.8214	0.8271	0.8267	0.8323	0.8305	0.8322	0.8194	0.8299	0.8311		angor	0.8199	0.8217	0.8291	0.8306	0	0.8239	0.7862	0.8326	0.8219	0.8273	0.8271	0.8323	0.8306	0.8322	0.8196	0.8302	0.8312
	kik	0.8223	0.8321	0.8287	0.8126	0.8234	0	0.8249	0.8326	0.8196	0.8189	0.8252	0.8307	0.806	0.8325	0.7941	0.8317	0.7883		kik	0.8229	0.8323	0.8292	0.8121	0.8239	0	0.8258	0.8326	0.8195	0.8192	0.8255	0.8308	0.8068	0.8325	0.7946	0.8318	0.7893
	mela	0.8139	0.8307	0.819	0.8222	0.7851	0.8249	0	0.8326	0.8289	0.8176	0.8215	0.8307	0.7906	0.8324	0.8286	0.8251	0.7972		mela	0.8145	0.8308	0.8195	0.8229	0.7862	0.8258	0	0.8326	0.8291	0.8183	0.8221	0.8308	0.7928	0.8324	0.8286	0.8254	0.7991
	mira	0.8325	0.8326	0.8326	0.8326	0.8326	0.8326	0.8326	0	0.8326	0.8326	0.8326	0.8326	0.8326	0.8326	0.8326	0.8326	0.8326		mira	0.8325	0.8326	0.8326	0.8326	0.8326	0.8326	0.8326	0	0.8326	0.8326	0.8326	0.8326	0.8326	0.8326	0.8326	0.8326	0.8326
	paul	0.8221	0.8295	0.8277	0.8324	0.8214	0.8196	0.8289	0.8326	0	0.8252	0.8297	0.8326	0.8297	0.8183	0.8123	0.8239	0.8307		paul	0.8231	0.83	0.8281	0.8324	0.8219	0.8195	0.8291	0.8326	0	0.8254	0.8297	0.8326	0.83	0.8176	0.8128	0.8246	0.8308
	persi	0.8188	0.8325	0.8318	0.8246	0.8271	0.8189	0.8176	0.8326	0.8252	0	0.7836	0.7991	0.8222	0.8299	0.8262	0.8308	0.8189		persi	0.819	0.8325	0.8319	0.8247	0.8273	0.8192	0.8183	0.8326	0.8254	0	0.7872	0.8013	0.8229	0.8297	0.8263	0.8307	0.8196
	pseud	0.8253	0.8324	0.8236	0.7919	0.8267	0.8252	0.8215	0.8326	0.8297	0.7836	0	0.548	0.8011	0.8325	0.8302	0.83	0.8008		pseud	0.8253	0.8324	0.8236	0.7911	0.8271	0.8255	0.8221	0.8326	0.8297	0.7872	0	0.5481	0.8023	0.8325	0.8304	0.8301	0.8011
	pbogo	0.8299	0.8326	0.829	0.8131	0.8323	0.8307	0.8307	0.8326	0.8326	0.7991	0.548	0	0.8225	0.8326	0.8319	0.8322	0.8142		pbogo	0.8299	0.8326	0.829	0.8123	0.8323	0.8308	0.8308	0.8326	0.8326	0.8013	0.5481	0	0.8227	0.8326	0.8319	0.8322	0.8143
	sim	0.791	0.8325	0.7867	0.7707	0.8305	0.806	0.7906	0.8326	0.8297	0.8222	0.8011	0.8225	0	0.8326	0.8275	0.7967	0.5609		sim	0.79	0.8325	0.7861	0.7691	0.8306	0.8068	0.7928	0.8326	0.83	0.8229	0.8023	0.8227	0	0.8326	0.8278	0.7956	0.5557
	sturt	0.8264	0.8322	0.8326	0.8306	0.8322	0.8325	0.8324	0.8326	0.8183	0.8299	0.8325	0.8326	0.8326	0	0.8316	0.8326	0.8325		sturt	0.8265	0.8321	0.8326	0.8308	0.8322	0.8325	0.8324	0.8326	0.8176	0.8297	0.8325	0.8326	0.8326	0	0.8317	0.8326	0.8325
	tria	0.8279	0.8319	0.8291	0.8288	0.8194	0.7941	0.8286	0.8326	0.8123	0.8262	0.8302	0.8319	0.8275	0.8316	0	0.8323	0.8238		tria	0.8285	0.8323	0.8293	0.8288	0.8196	0.7946	0.8286	0.8326	0.8128	0.8263	0.8304	0.8319	0.8278	0.8317	0	0.8323	0.8241
	wil	0.8078	0.8317	0.808	0.8326	0.8299	0.8317	0.8251	0.8326	0.8239	0.8308	0.83	0.8322	0.7967	0.8326	0.8323	0	0.7993		wil	0.8069	0.8318	0.8076	0.8326	0.8302	0.8318	0.8254	0.8326	0.8246	0.8307	0.8301	0.8322	0.7956	0.8326	0.8323	0	0.7987
	yak	0.7842	0.8325	0.7775	0.7601	0.8311	0.7883	0.7972	0.8326	0.8307	0.8189	0.8008	0.8142	0.5609	0.8325	0.8238	0.7993	0		yak	0.7827	0.8325	0.7765	0.7584	0.8312	0.7893	0.7991	0.8326	0.8308	0.8196	0.8011	0.8143	0.5557	0.8325	0.8241	0.7987	0
	SE[JSD(VMI)] mincut (nat) - Drosophila gene Adh																			SE[JSD(VMI)] mincut with bias correction (nat) - Drosophila gene Adh
	species	am	am-am	am-tx	ana	angor	kik	mela	mira	paul	persi	pseud	pbogo	sim	sturt	tria	wil	yak		species	am	am-am	am-tx	ana	angor	kik	mela	mira	paul	persi	pseud	pbogo	sim	sturt	tria	wil	yak
	am	0	0.0012	0.0058	0.0076	0.02	0.0071	0.0026	0.0067	0.0086	0.0135	0.0012	0	0.0174	0.0328	0.0241	0.005	0.0052		am	0	0.0207	0.0374	0.0518	0.0702	0.0401	0.057	0.0825	0.064	0.072	0.0229	0	0.1012	0.0566	0.0853	0.0621	0.0544
	am-am	0.0012	0	0.0066	0.0081	0.0206	0.0076	0.0032	0.0072	0.0091	0.014	0.0017	0	0.0178	0.0333	0.0246	0.0055	0.0058		am-am	0.0207	0	0.0406	0.0554	0.0742	0.0436	0.061	0.0862	0.0679	0.0756	0.0265	0	0.1049	0.0602	0.0895	0.0657	0.058
	am-tx	0.0058	0.0066	0	0.014	0.0264	0.0135	0.0091	0.0131	0.015	0.0198	0.0076	0	0.0237	0.0393	0.0305	0.0114	0.0116		am-tx	0.0374	0.0406	0	0.0769	0.0956	0.065	0.0825	0.1079	0.0895	0.0973	0.0478	0	0.1269	0.0819	0.111	0.0874	0.0796
	ana	0.0076	0.0081	0.014	0	0.026	0.0126	0.0082	0.0122	0.0142	0.0189	0.0067	0	0.0229	0.0383	0.0296	0.0105	0.0107		ana	0.0518	0.0554	0.0769	0	0.0985	0.0662	0.0837	0.109	0.0907	0.0984	0.0489	0	0.128	0.083	0.1123	0.0886	0.0806
	angor	0.02	0.0206	0.0264	0.026	0	0.0253	0.0203	0.0247	0.026	0.0318	0.0191	0	0.0349	0.0506	0.042	0.0224	0.0237		angor	0.0702	0.0742	0.0956	0.0985	0	0.0862	0.0977	0.1285	0.1078	0.119	0.068	0	0.1466	0.101	0.1317	0.1059	0.1012
	kik	0.0071	0.0076	0.0135	0.0126	0.0253	0	0.0077	0.0117	0.0136	0.0185	0.0062	0	0.0218	0.0378	0.0285	0.0099	0.0102		kik	0.0401	0.0436	0.065	0.0662	0.0862	0	0.0717	0.0971	0.0781	0.0864	0.0372	0	0.1123	0.0711	0.0963	0.0759	0.069
	mela	0.0026	0.0032	0.0091	0.0082	0.0203	0.0077	0	0.0073	0.0092	0.014	0.0017	0	0.018	0.0334	0.0247	0.0055	0.0058		mela	0.057	0.061	0.0825	0.0837	0.0977	0.0717	0	0.1144	0.0955	0.1042	0.0541	0	0.1328	0.0881	0.1176	0.094	0.0865
	mira	0.0067	0.0072	0.0131	0.0122	0.0247	0.0117	0.0073	0	0.013	0.0176	0.0049	0	0.0219	0.0364	0.0282	0.0095	0.0099		mira	0.0825	0.0862	0.1079	0.109	0.1285	0.0971	0.1144	0	0.1215	0.1244	0.0669	0	0.1589	0.1126	0.143	0.1187	0.1117
	paul	0.0086	0.0091	0.015	0.0142	0.026	0.0136	0.0092	0.013	0	0.0198	0.0072	0	0.0238	0.0318	0.0304	0.007	0.0117		paul	0.064	0.0679	0.0895	0.0907	0.1078	0.0781	0.0955	0.1215	0	0.1112	0.0608	0	0.1401	0.087	0.1236	0.0826	0.0933
	persi	0.0135	0.014	0.0198	0.0189	0.0318	0.0185	0.014	0.0176	0.0198	0	0.0123	0	0.0287	0.0436	0.0355	0.0163	0.0166		persi	0.072	0.0756	0.0973	0.0984	0.119	0.0864	0.1042	0.1244	0.1112	0	0.0694	0	0.149	0.1029	0.1331	0.1088	0.1011
	pseud	0.0012	0.0017	0.0076	0.0067	0.0191	0.0062	0.0017	0.0049	0.0072	0.0123	0	0	0.0165	0.0296	0.0231	0.0039	0.0043		pseud	0.0229	0.0265	0.0478	0.0489	0.068	0.0372	0.0541	0.0669	0.0608	0.0694	0	0	0.0984	0.0515	0.0823	0.0578	0.0515
	pbogo	0	0	0	0	0	0	0	0	0	0	0	0	0	0	0	0	0		pbogo	0	0	0	0	0	0	0	0	0	0	0	0	0	0	0	0	0
	sim	0.0174	0.0178	0.0237	0.0229	0.0349	0.0218	0.018	0.0219	0.0238	0.0287	0.0165	0	0	0.0478	0.0316	0.0199	0.0205		sim	0.1012	0.1049	0.1269	0.128	0.1466	0.1123	0.1328	0.1589	0.1401	0.149	0.0984	0	0	0.1323	0.1336	0.1364	0.1307
	sturt	0.0328	0.0333	0.0393	0.0383	0.0506	0.0378	0.0334	0.0364	0.0318	0.0436	0.0296	0	0.0478	0	0.0541	0.0214	0.036		sturt	0.0566	0.0602	0.0819	0.083	0.101	0.0711	0.0881	0.1126	0.087	0.1029	0.0515	0	0.1323	0	0.1165	0.0665	0.0856
	tria	0.0241	0.0246	0.0305	0.0296	0.042	0.0285	0.0247	0.0282	0.0304	0.0355	0.0231	0	0.0316	0.0541	0	0.0267	0.0271		tria	0.0853	0.0895	0.111	0.1123	0.1317	0.0963	0.1176	0.143	0.1236	0.1331	0.0823	0	0.1336	0.1165	0	0.1213	0.114
	wil	0.005	0.0055	0.0114	0.0105	0.0224	0.0099	0.0055	0.0095	0.007	0.0163	0.0039	0	0.0199	0.0214	0.0267	0	0.0081		wil	0.0621	0.0657	0.0874	0.0886	0.1059	0.0759	0.094	0.1187	0.0826	0.1088	0.0578	0	0.1364	0.0665	0.1213	0	0.0912
	yak	0.0052	0.0058	0.0116	0.0107	0.0237	0.0102	0.0058	0.0099	0.0117	0.0166	0.0043	0	0.0205	0.036	0.0271	0.0081	0		yak	0.0544	0.058	0.0796	0.0806	0.1012	0.069	0.0865	0.1117	0.0933	0.1011	0.0515	0	0.1307	0.0856	0.114	0.0912	0
	SE[JSD(VMI)] maxmer (nat) - Drosophila gene Adh																			SE[JSD(VMI)] maxmer with bias correction (nat) - Drosophila gene Adh
	species	am	am-am	am-tx	ana	angor	kik	mela	mira	paul	persi	pseud	pbogo	sim	sturt	tria	wil	yak		species	am	am-am	am-tx	ana	angor	kik	mela	mira	paul	persi	pseud	pbogo	sim	sturt	tria	wil	yak
	am	0	0.0047	0.01	0.0099	0.0219	0.0099	0.005	0.0069	0.0234	0.0232	0.0063	0.0161	0.0222	0.0334	0.0414	0.0066	0.0076		am	0	0.0338	0.0516	0.0812	0.0764	0.0524	0.0609	0.0395	0.0595	0.0854	0.028	0.0983	0.1003	0.0864	0.0713	0.0686	0.0756
	am-am	0.0047	0	0.0081	0.0085	0.0201	0.0084	0.0035	0.0052	0.0219	0.0227	0.0046	0.0145	0.0212	0.0321	0.0399	0.005	0.0061		am-am	0.0338	0	0.0855	0.0818	0.0739	0.0509	0.0602	0.0376	0.0581	0.0851	0.0262	0.0963	0.103	0.0848	0.0696	0.0686	0.0784
	am-tx	0.01	0.0081	0	0.0133	0.0258	0.0138	0.0088	0.0107	0.0273	0.0282	0.0101	0.0199	0.0252	0.0375	0.0454	0.01	0.0108		am-tx	0.0516	0.0855	0	0.1304	0.1299	0.1048	0.1135	0.0915	0.1119	0.1399	0.0791	0.1511	0.1492	0.1396	0.1237	0.1187	0.1232
	ana	0.0099	0.0085	0.0133	0	0.0257	0.0133	0.0086	0.0106	0.0273	0.0277	0.0095	0.0194	0.0241	0.0373	0.0451	0.0102	0.0104		ana	0.0812	0.0818	0.1304	0	0.1254	0.0977	0.1093	0.087	0.108	0.1344	0.07	0.1426	0.14	0.135	0.119	0.1185	0.1153
	angor	0.0219	0.0201	0.0258	0.0257	0	0.0255	0.0205	0.0226	0.0392	0.0399	0.0219	0.0318	0.0384	0.0494	0.057	0.0222	0.0234		angor	0.0764	0.0739	0.1299	0.1254	0	0.0932	0.099	0.0806	0.1003	0.1283	0.0688	0.1403	0.147	0.1285	0.1113	0.1119	0.1219
	kik	0.0099	0.0084	0.0138	0.0133	0.0255	0	0.0086	0.0105	0.0268	0.0274	0.0098	0.0197	0.0257	0.0373	0.0425	0.0102	0.0109		kik	0.0524	0.0509	0.1048	0.0977	0.0932	0	0.0784	0.0562	0.0755	0.1022	0.0447	0.1153	0.1181	0.1035	0.0824	0.0872	0.0924
	mela	0.005	0.0035	0.0088	0.0086	0.0205	0.0086	0	0.0056	0.0223	0.023	0.0049	0.0148	0.0201	0.0324	0.0403	0.0052	0.0054		mela	0.0609	0.0602	0.1135	0.1093	0.099	0.0784	0	0.0655	0.0859	0.1123	0.0533	0.1247	0.1278	0.113	0.0973	0.0961	0.1038
	mira	0.0069	0.0052	0.0107	0.0106	0.0226	0.0105	0.0056	0	0.0241	0.0248	0.0068	0.0166	0.0232	0.0342	0.042	0.0071	0.0082		mira	0.0395	0.0376	0.0915	0.087	0.0806	0.0562	0.0655	0	0.0634	0.0902	0.0313	0.1015	0.1082	0.09	0.0747	0.0738	0.0836
	paul	0.0234	0.0219	0.0273	0.0273	0.0392	0.0268	0.0223	0.0241	0	0.0413	0.0235	0.0333	0.04	0.0499	0.0576	0.0235	0.025		paul	0.0595	0.0581	0.1119	0.108	0.1003	0.0755	0.0859	0.0634	0	0.1105	0.0519	0.1227	0.1292	0.1089	0.0935	0.0942	0.1044
	persi	0.0232	0.0227	0.0282	0.0277	0.0399	0.0274	0.023	0.0248	0.0413	0	0.0226	0.0325	0.0403	0.0514	0.0592	0.0244	0.0252		persi	0.0854	0.0851	0.1399	0.1344	0.1283	0.1022	0.1123	0.0902	0.1105	0	0.073	0.146	0.1559	0.1378	0.122	0.1215	0.1305
	pseud	0.0063	0.0046	0.0101	0.0095	0.0219	0.0098	0.0049	0.0068	0.0235	0.0226	0	0.0097	0.0219	0.0335	0.0414	0.0065	0.0075		pseud	0.028	0.0262	0.0791	0.07	0.0688	0.0447	0.0533	0.0313	0.0519	0.073	0	0.0555	0.0932	0.0785	0.0632	0.0623	0.0691
	pbogo	0.0161	0.0145	0.0199	0.0194	0.0318	0.0197	0.0148	0.0166	0.0333	0.0325	0.0097	0	0.0321	0.0434	0.0512	0.0163	0.0173		pbogo	0.0983	0.0963	0.1511	0.1426	0.1403	0.1153	0.1247	0.1015	0.1227	0.146	0.0555	0	0.1672	0.15	0.1343	0.1333	0.1412
	sim	0.0222	0.0212	0.0252	0.0241	0.0384	0.0257	0.0201	0.0232	0.04	0.0403	0.0219	0.0321	0	0.05	0.0578	0.0214	0.0154		sim	0.1003	0.103	0.1492	0.14	0.147	0.1181	0.1278	0.1082	0.1292	0.1559	0.0932	0.1672	0	0.1568	0.1406	0.1317	0.0922
	sturt	0.0334	0.0321	0.0375	0.0373	0.0494	0.0373	0.0324	0.0342	0.0499	0.0514	0.0335	0.0434	0.05	0	0.069	0.0338	0.0351		sturt	0.0864	0.0848	0.1396	0.135	0.1285	0.1035	0.113	0.09	0.1089	0.1378	0.0785	0.15	0.1568	0	0.1223	0.1216	0.1316
	tria	0.0414	0.0399	0.0454	0.0451	0.057	0.0425	0.0403	0.042	0.0576	0.0592	0.0414	0.0512	0.0578	0.069	0	0.0418	0.0425		tria	0.0713	0.0696	0.1237	0.119	0.1113	0.0824	0.0973	0.0747	0.0935	0.122	0.0632	0.1343	0.1406	0.1223	0	0.106	0.1151
	wil	0.0066	0.005	0.01	0.0102	0.0222	0.0102	0.0052	0.0071	0.0235	0.0244	0.0065	0.0163	0.0214	0.0338	0.0418	0	0.0076		wil	0.0686	0.0686	0.1187	0.1185	0.1119	0.0872	0.0961	0.0738	0.0942	0.1215	0.0623	0.1333	0.1317	0.1216	0.106	0	0.1095
	yak	0.0076	0.0061	0.0108	0.0104	0.0234	0.0109	0.0054	0.0082	0.025	0.0252	0.0075	0.0173	0.0154	0.0351	0.0425	0.0076	0		yak	0.0756	0.0784	0.1232	0.1153	0.1219	0.0924	0.1038	0.0836	0.1044	0.1305	0.0691	0.1412	0.0922	0.1316	0.1151	0.1095	0

## Sheet: VMI - dists
	JSD (VMI) - mincut (nat)						JSD (VMI) - mincut with bias corr. (nat)					mincut difference
	species	mean	se	Conf.Interval			species	mean	se	Conf.Interval		diff	specie
	am x am-am	0.499	0.0012	[0.4966, 0.5014]			am x am-am	0.5267	0.0207	[0.4853, 0.5681]		0.0525916	am x am-am
	am x am-tx	0.5739	0.0058	[0.5623, 0.5855]			am x am-tx	0.5956	0.0374	[0.5208, 0.6704]		0.0364338	am x am-tx
	am x ana	0.8326	0.0076	[0.8174, 0.8478]			am x ana	0.8326	0.0518	[0.7290, 0.9362]		0	am x ana
	am x angor	0.8149	0.02	[0.7749, 0.8549]			am x angor	0.8155	0.0702	[0.6751, 0.9559]		0.000735745	am x angor
	am x kik	0.8258	0.0071	[0.8116, 0.8400]			am x kik	0.8276	0.0401	[0.7474, 0.9078]		0.00217496	am x kik
	am x mela	0.8272	0.0026	[0.8220, 0.8324]			am x mela	0.8272	0.057	[0.7132, 0.9412]		0	am x mela
	am x mira	0.8326	0.0067	[0.8192, 0.8460]			am x mira	0.8326	0.0825	[0.6676, 0.9976]		0	am x mira
	am x paul	0.8293	0.0086	[0.8121, 0.8465]			am x paul	0.8292	0.064	[0.7012, 0.9572]		-0.000120598	am x paul
	am x pbogo	0	0	[0.0000, 0.0000]			am x pbogo	0	0	[0.0000, 0.0000]			am x pbogo
	am x persi	0.8326	0.0135	[0.8056, 0.8596]			am x persi	0.8326	0.072	[0.6886, 0.9766]		0	am x persi
	am x pseud	0.8321	0.0012	[0.8297, 0.8345]			am x pseud	0.8321	0.0229	[0.7863, 0.8779]		0	am x pseud
	am x sim	0.8322	0.0174	[0.7974, 0.8670]			am x sim	0.8322	0.1012	[0.6298, 1.0346]		0	am x sim
	am x sturt	0.8302	0.0328	[0.7646, 0.8958]			am x sturt	0.8304	0.0566	[0.7172, 0.9436]		0.000240848	am x sturt
	am x tria	0.8269	0.0241	[0.7787, 0.8751]			am x tria	0.8273	0.0853	[0.6567, 0.9979]		0.000483501	am x tria
	am x wil	0.8288	0.005	[0.8188, 0.8388]			am x wil	0.8288	0.0621	[0.7046, 0.9530]		0	am x wil
	am x yak	0.8326	0.0052	[0.8222, 0.8430]			am x yak	0.8326	0.0544	[0.7238, 0.9414]		0	am x yak
	am-am x am-tx	0.5522	0.0066	[0.5390, 0.5654]			am-am x am-tx	0.5716	0.0406	[0.4904, 0.6528]		0.0339398	am-am x am-tx
	am-am x ana	0.8326	0.0081	[0.8164, 0.8488]			am-am x ana	0.8326	0.0554	[0.7218, 0.9434]		0	am-am x ana
	am-am x angor	0.8192	0.0206	[0.7780, 0.8604]			am-am x angor	0.8198	0.0742	[0.6714, 0.9682]		0.000731886	am-am x angor
	am-am x kik	0.8315	0.0076	[0.8163, 0.8467]			am-am x kik	0.8326	0.0436	[0.7454, 0.9198]		0.00132116	am-am x kik
	am-am x mela	0.83	0.0032	[0.8236, 0.8364]			am-am x mela	0.8302	0.061	[0.7082, 0.9522]		0.000240906	am-am x mela
	am-am x mira	0.8324	0.0072	[0.8180, 0.8468]			am-am x mira	0.8324	0.0862	[0.6600, 1.0048]		0	am-am x mira
	am-am x paul	0.831	0.0091	[0.8128, 0.8492]			am-am x paul	0.831	0.0679	[0.6952, 0.9668]		0	am-am x paul
	am-am x pbogo	0	0	[0.0000, 0.0000]			am-am x pbogo	0	0	[0.0000, 0.0000]			am-am x pbogo
	am-am x persi	0.8326	0.014	[0.8046, 0.8606]			am-am x persi	0.8326	0.0756	[0.6814, 0.9838]		0	am-am x persi
	am-am x pseud	0.8325	0.0017	[0.8291, 0.8359]			am-am x pseud	0.8325	0.0265	[0.7795, 0.8855]		0	am-am x pseud
	am-am x sim	0.8326	0.0178	[0.7970, 0.8682]			am-am x sim	0.8326	0.1049	[0.6228, 1.0424]		0	am-am x sim
	am-am x sturt	0.831	0.0333	[0.7644, 0.8976]			am-am x sturt	0.8312	0.0602	[0.7108, 0.9516]		0.000240616	am-am x sturt
	am-am x tria	0.8308	0.0246	[0.7816, 0.8800]			am-am x tria	0.8315	0.0895	[0.6525, 1.0105]		0.000841852	am-am x tria
	am-am x wil	0.8303	0.0055	[0.8193, 0.8413]			am-am x wil	0.8303	0.0657	[0.6989, 0.9617]		0	am-am x wil
	am-am x yak	0.8326	0.0058	[0.8210, 0.8442]			am-am x yak	0.8326	0.058	[0.7166, 0.9486]		0	am-am x yak
	am-tx x ana	0.8326	0.014	[0.8046, 0.8606]			am-tx x ana	0.8326	0.0769	[0.6788, 0.9864]		0	am-tx x ana
	am-tx x angor	0.8191	0.0264	[0.7663, 0.8719]			am-tx x angor	0.8199	0.0956	[0.6287, 1.0111]		0.000975729	am-tx x angor
	am-tx x kik	0.8305	0.0135	[0.8035, 0.8575]			am-tx x kik	0.8326	0.065	[0.7026, 0.9626]		0.00252222	am-tx x kik
	am-tx x mela	0.8306	0.0091	[0.8124, 0.8488]			am-tx x mela	0.8307	0.0825	[0.6657, 0.9957]		0.00012038	am-tx x mela
	am-tx x mira	0.8326	0.0131	[0.8064, 0.8588]			am-tx x mira	0.8326	0.1079	[0.6168, 1.0484]		0	am-tx x mira
	am-tx x paul	0.8325	0.015	[0.8025, 0.8625]			am-tx x paul	0.8326	0.0895	[0.6536, 1.0116]		0.000120106	am-tx x paul
	am-tx x pbogo	0	0	[0.0000, 0.0000]			am-tx x pbogo	0	0	[0.0000, 0.0000]			am-tx x pbogo
	am-tx x persi	0.8326	0.0198	[0.7930, 0.8722]			am-tx x persi	0.8326	0.0973	[0.6380, 1.0272]		0	am-tx x persi
	am-tx x pseud	0.8326	0.0076	[0.8174, 0.8478]			am-tx x pseud	0.8326	0.0478	[0.7370, 0.9282]		0	am-tx x pseud
	am-tx x sim	0.8326	0.0237	[0.7852, 0.8800]			am-tx x sim	0.8326	0.1269	[0.5788, 1.0864]		0	am-tx x sim
	am-tx x sturt	0.8323	0.0393	[0.7537, 0.9109]			am-tx x sturt	0.8323	0.0819	[0.6685, 0.9961]		0	am-tx x sturt
	am-tx x tria	0.8297	0.0305	[0.7687, 0.8907]			am-tx x tria	0.8298	0.111	[0.6078, 1.0518]		0.000120511	am-tx x tria
	am-tx x wil	0.8321	0.0114	[0.8093, 0.8549]			am-tx x wil	0.8326	0.0874	[0.6578, 1.0074]		0.000600528	am-tx x wil
	am-tx x yak	0.8326	0.0116	[0.8094, 0.8558]			am-tx x yak	0.8326	0.0796	[0.6734, 0.9918]		0	am-tx x yak
	ana x angor	0.8315	0.026	[0.7795, 0.8835]			ana x angor	0.8315	0.0985	[0.6345, 1.0285]		0	ana x angor
	ana x kik	0.8326	0.0126	[0.8074, 0.8578]			ana x kik	0.8326	0.0662	[0.7002, 0.9650]		0	ana x kik
	ana x mela	0.8318	0.0082	[0.8154, 0.8482]			ana x mela	0.8319	0.0837	[0.6645, 0.9993]		0.000120207	ana x mela
	ana x mira	0.8326	0.0122	[0.8082, 0.8570]			ana x mira	0.8326	0.109	[0.6146, 1.0506]		0	ana x mira
	ana x paul	0.8323	0.0142	[0.8039, 0.8607]			ana x paul	0.8323	0.0907	[0.6509, 1.0137]		0	ana x paul
	ana x pbogo	0	0	[0.0000, 0.0000]			ana x pbogo	0	0	[0.0000, 0.0000]			ana x pbogo
	ana x persi	0.8326	0.0189	[0.7948, 0.8704]			ana x persi	0.8326	0.0984	[0.6358, 1.0294]		0	ana x persi
	ana x pseud	0.8322	0.0067	[0.8188, 0.8456]			ana x pseud	0.8322	0.0489	[0.7344, 0.9300]		0	ana x pseud
	ana x sim	0.8318	0.0229	[0.7860, 0.8776]			ana x sim	0.8318	0.128	[0.5758, 1.0878]		0	ana x sim
	ana x sturt	0.8326	0.0383	[0.7560, 0.9092]			ana x sturt	0.8326	0.083	[0.6666, 0.9986]		0	ana x sturt
	ana x tria	0.8318	0.0296	[0.7726, 0.8910]			ana x tria	0.8318	0.1123	[0.6072, 1.0564]		0	ana x tria
	ana x wil	0.8326	0.0105	[0.8116, 0.8536]			ana x wil	0.8326	0.0886	[0.6554, 1.0098]		0	ana x wil
	ana x yak	0.8326	0.0107	[0.8112, 0.8540]			ana x yak	0.8326	0.0806	[0.6714, 0.9938]		0	ana x yak
	angor x kik	0.8277	0.0253	[0.7771, 0.8783]			angor x kik	0.8287	0.0862	[0.6563, 1.0011]		0.00120671	angor x kik
	angor x mela	0.7641	0.0203	[0.7235, 0.8047]			angor x mela	0.7659	0.0977	[0.5705, 0.9613]		0.00235018	angor x mela
	angor x mira	0.8247	0.0247	[0.7753, 0.8741]			angor x mira	0.8246	0.1285	[0.5676, 1.0816]		-0.000121271	angor x mira
	angor x paul	0.7967	0.026	[0.7447, 0.8487]			angor x paul	0.798	0.1078	[0.5824, 1.0136]		0.00162907	angor x paul
	angor x pbogo	0	0	[0.0000, 0.0000]			angor x pbogo	0	0	[0.0000, 0.0000]			angor x pbogo
	angor x persi	0.8311	0.0318	[0.7675, 0.8947]			angor x persi	0.8312	0.119	[0.5932, 1.0692]		0.000120308	angor x persi
	angor x pseud	0.8159	0.0191	[0.7777, 0.8541]			angor x pseud	0.8164	0.068	[0.6804, 0.9524]		0.000612445	angor x pseud
	angor x sim	0.8126	0.0349	[0.7428, 0.8824]			angor x sim	0.8128	0.1466	[0.5196, 1.1060]		0.000246063	angor x sim
	angor x sturt	0.8137	0.0506	[0.7125, 0.9149]			angor x sturt	0.8139	0.101	[0.6119, 1.0159]		0.00024573	angor x sturt
	angor x tria	0.8158	0.042	[0.7318, 0.8998]			angor x tria	0.8163	0.1317	[0.5529, 1.0797]		0.00061252	angor x tria
	angor x wil	0.8023	0.0224	[0.7575, 0.8471]			angor x wil	0.8027	0.1059	[0.5909, 1.0145]		0.000498318	angor x wil
	angor x yak	0.832	0.0237	[0.7846, 0.8794]			angor x yak	0.8321	0.1012	[0.6297, 1.0345]		0.000120178	angor x yak
	kik x mela	0.83	0.0077	[0.8146, 0.8454]			kik x mela	0.8304	0.0717	[0.6870, 0.9738]		0.000481696	kik x mela
	kik x mira	0.8326	0.0117	[0.8092, 0.8560]			kik x mira	0.8326	0.0971	[0.6384, 1.0268]		0	kik x mira
	kik x paul	0.8218	0.0136	[0.7946, 0.8490]			kik x paul	0.8234	0.0781	[0.6672, 0.9796]		0.00194316	kik x paul
	kik x pbogo	0	0	[0.0000, 0.0000]			kik x pbogo	0	0	[0.0000, 0.0000]			kik x pbogo
	kik x persi	0.8326	0.0185	[0.7956, 0.8696]			kik x persi	0.8326	0.0864	[0.6598, 1.0054]		0	kik x persi
	kik x pseud	0.8319	0.0062	[0.8195, 0.8443]			kik x pseud	0.8319	0.0372	[0.7575, 0.9063]		0	kik x pseud
	kik x sim	0.8097	0.0218	[0.7661, 0.8533]			kik x sim	0.8121	0.1123	[0.5875, 1.0367]		0.0029553	kik x sim
	kik x sturt	0.8313	0.0378	[0.7557, 0.9069]			kik x sturt	0.8313	0.0711	[0.6891, 0.9735]		0	kik x sturt
	kik x tria	0.8134	0.0285	[0.7564, 0.8704]			kik x tria	0.8141	0.0963	[0.6215, 1.0067]		0.000859845	kik x tria
	kik x wil	0.821	0.0099	[0.8012, 0.8408]			kik x wil	0.8226	0.0759	[0.6708, 0.9744]		0.00194505	kik x wil
	kik x yak	0.8298	0.0102	[0.8094, 0.8502]			kik x yak	0.8302	0.069	[0.6922, 0.9682]		0.000481812	kik x yak
	mela x mira	0.8272	0.0073	[0.8126, 0.8418]			mela x mira	0.8273	0.1144	[0.5985, 1.0561]		0.000120875	mela x mira
	mela x paul	0.8213	0.0092	[0.8029, 0.8397]			mela x paul	0.8216	0.0955	[0.6306, 1.0126]		0.000365141	mela x paul
	mela x pbogo	0	0	[0.0000, 0.0000]			mela x pbogo	0	0	[0.0000, 0.0000]			mela x pbogo
	mela x persi	0.832	0.014	[0.8040, 0.8600]			mela x persi	0.8321	0.1042	[0.6237, 1.0405]		0.000120178	mela x persi
	mela x pseud	0.8248	0.0017	[0.8214, 0.8282]			mela x pseud	0.825	0.0541	[0.7168, 0.9332]		0.000242424	mela x pseud
	mela x sim	0.8197	0.018	[0.7837, 0.8557]			mela x sim	0.8198	0.1328	[0.5542, 1.0854]		0.000121981	mela x sim
	mela x sturt	0.8244	0.0334	[0.7576, 0.8912]			mela x sturt	0.8248	0.0881	[0.6486, 1.0010]		0.000484966	mela x sturt
	mela x tria	0.8243	0.0247	[0.7749, 0.8737]			mela x tria	0.8245	0.1176	[0.5893, 1.0597]		0.000242571	mela x tria
	mela x wil	0.8253	0.0055	[0.8143, 0.8363]			mela x wil	0.8256	0.094	[0.6376, 1.0136]		0.000363372	mela x wil
	mela x yak	0.8321	0.0058	[0.8205, 0.8437]			mela x yak	0.8321	0.0865	[0.6591, 1.0051]		0	mela x yak
	mira x paul	0.8247	0.013	[0.7987, 0.8507]			mira x paul	0.825	0.1215	[0.5820, 1.0680]		0.000363636	mira x paul
	mira x pbogo	0	0	[0.0000, 0.0000]			mira x pbogo	0	0	[0.0000, 0.0000]			mira x pbogo
	mira x persi	0.7865	0.0176	[0.7513, 0.8217]			mira x persi	0.7872	0.1244	[0.5384, 1.0360]		0.000889228	mira x persi
	mira x pseud	0.7277	0.0049	[0.7179, 0.7375]			mira x pseud	0.7272	0.0669	[0.5934, 0.8610]		-0.000687569	mira x pseud
	mira x sim	0.8279	0.0219	[0.7841, 0.8717]			mira x sim	0.8279	0.1589	[0.5101, 1.1457]		0	mira x sim
	mira x sturt	0.8185	0.0364	[0.7457, 0.8913]			mira x sturt	0.8185	0.1126	[0.5933, 1.0437]		0	mira x sturt
	mira x tria	0.8265	0.0282	[0.7701, 0.8829]			mira x tria	0.8265	0.143	[0.5405, 1.1125]		0	mira x tria
	mira x wil	0.8207	0.0095	[0.8017, 0.8397]			mira x wil	0.8209	0.1187	[0.5835, 1.0583]		0.000243635	mira x wil
	mira x yak	0.8326	0.0099	[0.8128, 0.8524]			mira x yak	0.8326	0.1117	[0.6092, 1.0560]		0	mira x yak
	paul x pbogo	0	0	[0.0000, 0.0000]			paul x pbogo	0	0	[0.0000, 0.0000]			paul x pbogo
	paul x persi	0.8286	0.0198	[0.7890, 0.8682]			paul x persi	0.8287	0.1112	[0.6063, 1.0511]		0.000120671	paul x persi
	paul x pseud	0.8099	0.0072	[0.7955, 0.8243]			paul x pseud	0.8106	0.0608	[0.6890, 0.9322]		0.000863558	paul x pseud
	paul x sim	0.8209	0.0238	[0.7733, 0.8685]			paul x sim	0.8214	0.1401	[0.5412, 1.1016]		0.000608717	paul x sim
	paul x sturt	0.6991	0.0318	[0.6355, 0.7627]			paul x sturt	0.7017	0.087	[0.5277, 0.8757]		0.00370529	paul x sturt
	paul x tria	0.819	0.0304	[0.7582, 0.8798]			paul x tria	0.8193	0.1236	[0.5721, 1.0665]		0.000366166	paul x tria
	paul x wil	0.6053	0.007	[0.5913, 0.6193]			paul x wil	0.6103	0.0826	[0.4451, 0.7755]		0.00819269	paul x wil
	paul x yak	0.8321	0.0117	[0.8087, 0.8555]			paul x yak	0.8322	0.0933	[0.6456, 1.0188]		0.000120163	paul x yak
	pbogo x sim	0	0	[0.0000, 0.0000]			pbogo x sim	0	0	[0.0000, 0.0000]			pbogo x sim
	pbogo x sturt	0	0	[0.0000, 0.0000]			pbogo x sturt	0	0	[0.0000, 0.0000]			pbogo x sturt
	pbogo x tria	0	0	[0.0000, 0.0000]			pbogo x tria	0	0	[0.0000, 0.0000]			pbogo x tria
	pbogo x wil	0	0	[0.0000, 0.0000]			pbogo x wil	0	0	[0.0000, 0.0000]			pbogo x wil
	pbogo x yak	0	0	[0.0000, 0.0000]			pbogo x yak	0	0	[0.0000, 0.0000]			pbogo x yak
	persi x pbogo	0	0	[0.0000, 0.0000]			persi x pbogo	0	0	[0.0000, 0.0000]			persi x pbogo
	persi x pseud	0.7806	0.0123	[0.7560, 0.8052]			persi x pseud	0.7849	0.0694	[0.6461, 0.9237]		0.0054784	persi x pseud
	persi x sim	0.8318	0.0287	[0.7744, 0.8892]			persi x sim	0.8319	0.149	[0.5339, 1.1299]		0.000120207	persi x sim
	persi x sturt	0.8261	0.0436	[0.7389, 0.9133]			persi x sturt	0.8261	0.1029	[0.6203, 1.0319]		0	persi x sturt
	persi x tria	0.832	0.0355	[0.7610, 0.9030]			persi x tria	0.8321	0.1331	[0.5659, 1.0983]		0.000120178	persi x tria
	persi x wil	0.8273	0.0163	[0.7947, 0.8599]			persi x wil	0.8275	0.1088	[0.6099, 1.0451]		0.000241692	persi x wil
	persi x yak	0.8326	0.0166	[0.7994, 0.8658]			persi x yak	0.8326	0.1011	[0.6304, 1.0348]		0	persi x yak
	pseud x pbogo	0	0	[0.0000, 0.0000]			pseud x pbogo	0	0	[0.0000, 0.0000]			pseud x pbogo
	pseud x sim	0.8309	0.0165	[0.7979, 0.8639]			pseud x sim	0.831	0.0984	[0.6342, 1.0278]		0.000120337	pseud x sim
	pseud x sturt	0.8023	0.0296	[0.7431, 0.8615]			pseud x sturt	0.802	0.0515	[0.6990, 0.9050]		-0.000374065	pseud x sturt
	pseud x tria	0.8288	0.0231	[0.7826, 0.8750]			pseud x tria	0.8287	0.0823	[0.6641, 0.9933]		-0.000120671	pseud x tria
	pseud x wil	0.8095	0.0039	[0.8017, 0.8173]			pseud x wil	0.8098	0.0578	[0.6942, 0.9254]		0.000370462	pseud x wil
	pseud x yak	0.8326	0.0043	[0.8240, 0.8412]			pseud x yak	0.8326	0.0515	[0.7296, 0.9356]		0	pseud x yak
	sim x sturt	0.8264	0.0478	[0.7308, 0.9220]			sim x sturt	0.8264	0.1323	[0.5618, 1.0910]		0	sim x sturt
	sim x tria	0.6614	0.0316	[0.5982, 0.7246]			sim x tria	0.6627	0.1336	[0.3955, 0.9299]		0.00196167	sim x tria
	sim x wil	0.8172	0.0199	[0.7774, 0.8570]			sim x wil	0.8171	0.1364	[0.5443, 1.0899]		-0.000122384	sim x wil
	sim x yak	0.8326	0.0205	[0.7916, 0.8736]			sim x yak	0.8326	0.1307	[0.5712, 1.0940]		0	sim x yak
	sturt x tria	0.822	0.0541	[0.7138, 0.9302]			sturt x tria	0.8221	0.1165	[0.5891, 1.0551]		0.00012164	sturt x tria
	sturt x wil	0.5889	0.0214	[0.5461, 0.6317]			sturt x wil	0.5867	0.0665	[0.4537, 0.7197]		-0.00374979	sturt x wil
	sturt x yak	0.8326	0.036	[0.7606, 0.9046]			sturt x yak	0.8326	0.0856	[0.6614, 1.0038]		0	sturt x yak
	tria x wil	0.8177	0.0267	[0.7643, 0.8711]			tria x wil	0.8178	0.1213	[0.5752, 1.0604]		0.000122279	tria x wil
	tria x yak	0.829	0.0271	[0.7748, 0.8832]			tria x yak	0.8289	0.114	[0.6009, 1.0569]		-0.000120642	tria x yak
	wil x yak	0.8325	0.0081	[0.8163, 0.8487]			wil x yak	0.8325	0.0912	[0.6501, 1.0149]		0	wil x yak
	JSD (VMI) - maxmer (nat)						JSD (VMI) - maxmer with bias corr. (nat)					maxmer difference
	species	mean	se	Conf.Interval			species	mean	se	Conf.Interval		diff	specie
	am x am-am	0.7818	0.0047	[0.7724, 0.7912]			am x am-am	0.788	0.0338	[0.7204, 0.8556]		0.00786802	am x am-am
	am x am-tx	0.4757	0.01	[0.4557, 0.4957]			am x am-tx	0.4698	0.0516	[0.3666, 0.5730]		-0.0125585	am x am-tx
	am x ana	0.8055	0.0099	[0.7857, 0.8253]			am x ana	0.8046	0.0812	[0.6422, 0.9670]		-0.00111857	am x ana
	am x angor	0.8188	0.0219	[0.7750, 0.8626]			am x angor	0.8199	0.0764	[0.6671, 0.9727]		0.00134163	am x angor
	am x kik	0.8223	0.0099	[0.8025, 0.8421]			am x kik	0.8229	0.0524	[0.7181, 0.9277]		0.000729129	am x kik
	am x mela	0.8139	0.005	[0.8039, 0.8239]			am x mela	0.8145	0.0609	[0.6927, 0.9363]		0.000736648	am x mela
	am x mira	0.8325	0.0069	[0.8187, 0.8463]			am x mira	0.8325	0.0395	[0.7535, 0.9115]		0	am x mira
	am x paul	0.8221	0.0234	[0.7753, 0.8689]			am x paul	0.8231	0.0595	[0.7041, 0.9421]		0.00121492	am x paul
	am x pbogo	0.8299	0.0161	[0.7977, 0.8621]			am x pbogo	0.8299	0.0983	[0.6333, 1.0265]		0	am x pbogo
	am x persi	0.8188	0.0232	[0.7724, 0.8652]			am x persi	0.819	0.0854	[0.6482, 0.9898]		0.0002442	am x persi
	am x pseud	0.8253	0.0063	[0.8127, 0.8379]			am x pseud	0.8253	0.028	[0.7693, 0.8813]		0	am x pseud
	am x sim	0.791	0.0222	[0.7466, 0.8354]			am x sim	0.79	0.1003	[0.5894, 0.9906]		-0.00126582	am x sim
	am x sturt	0.8264	0.0334	[0.7596, 0.8932]			am x sturt	0.8265	0.0864	[0.6537, 0.9993]		0.000120992	am x sturt
	am x tria	0.8279	0.0414	[0.7451, 0.9107]			am x tria	0.8285	0.0713	[0.6859, 0.9711]		0.0007242	am x tria
	am x wil	0.8078	0.0066	[0.7946, 0.8210]			am x wil	0.8069	0.0686	[0.6697, 0.9441]		-0.00111538	am x wil
	am x yak	0.7842	0.0076	[0.7690, 0.7994]			am x yak	0.7827	0.0756	[0.6315, 0.9339]		-0.00191644	am x yak
	am-am x am-tx	0.7982	0.0081	[0.7820, 0.8144]			am-am x am-tx	0.804	0.0855	[0.6330, 0.9750]		0.00721393	am-am x am-tx
	am-am x ana	0.8324	0.0085	[0.8154, 0.8494]			am-am x ana	0.8324	0.0818	[0.6688, 0.9960]		0	am-am x ana
	am-am x angor	0.8213	0.0201	[0.7811, 0.8615]			am-am x angor	0.8217	0.0739	[0.6739, 0.9695]		0.000486796	am-am x angor
	am-am x kik	0.8321	0.0084	[0.8153, 0.8489]			am-am x kik	0.8323	0.0509	[0.7305, 0.9341]		0.000240298	am-am x kik
	am-am x mela	0.8307	0.0035	[0.8237, 0.8377]			am-am x mela	0.8308	0.0602	[0.7104, 0.9512]		0.000120366	am-am x mela
	am-am x mira	0.8326	0.0052	[0.8222, 0.8430]			am-am x mira	0.8326	0.0376	[0.7574, 0.9078]		0	am-am x mira
	am-am x paul	0.8295	0.0219	[0.7857, 0.8733]			am-am x paul	0.83	0.0581	[0.7138, 0.9462]		0.00060241	am-am x paul
	am-am x pbogo	0.8326	0.0145	[0.8036, 0.8616]			am-am x pbogo	0.8326	0.0963	[0.6400, 1.0252]		0	am-am x pbogo
	am-am x persi	0.8325	0.0227	[0.7871, 0.8779]			am-am x persi	0.8325	0.0851	[0.6623, 1.0027]		0	am-am x persi
	am-am x pseud	0.8324	0.0046	[0.8232, 0.8416]			am-am x pseud	0.8324	0.0262	[0.7800, 0.8848]		0	am-am x pseud
	am-am x sim	0.8325	0.0212	[0.7901, 0.8749]			am-am x sim	0.8325	0.103	[0.6265, 1.0385]		0	am-am x sim
	am-am x sturt	0.8322	0.0321	[0.7680, 0.8964]			am-am x sturt	0.8321	0.0848	[0.6625, 1.0017]		-0.000120178	am-am x sturt
	am-am x tria	0.8319	0.0399	[0.7521, 0.9117]			am-am x tria	0.8323	0.0696	[0.6931, 0.9715]		0.000480596	am-am x tria
	am-am x wil	0.8317	0.005	[0.8217, 0.8417]			am-am x wil	0.8318	0.0686	[0.6946, 0.9690]		0.000120221	am-am x wil
	am-am x yak	0.8325	0.0061	[0.8203, 0.8447]			am-am x yak	0.8325	0.0784	[0.6757, 0.9893]		0	am-am x yak
	am-tx x ana	0.8034	0.0133	[0.7768, 0.8300]			am-tx x ana	0.8024	0.1304	[0.5416, 1.0632]		-0.00124626	am-tx x ana
	am-tx x angor	0.8287	0.0258	[0.7771, 0.8803]			am-tx x angor	0.8291	0.1299	[0.5693, 1.0889]		0.000482451	am-tx x angor
	am-tx x kik	0.8287	0.0138	[0.8011, 0.8563]			am-tx x kik	0.8292	0.1048	[0.6196, 1.0388]		0.000602991	am-tx x kik
	am-tx x mela	0.819	0.0088	[0.8014, 0.8366]			am-tx x mela	0.8195	0.1135	[0.5925, 1.0465]		0.000610128	am-tx x mela
	am-tx x mira	0.8326	0.0107	[0.8112, 0.8540]			am-tx x mira	0.8326	0.0915	[0.6496, 1.0156]		0	am-tx x mira
	am-tx x paul	0.8277	0.0273	[0.7731, 0.8823]			am-tx x paul	0.8281	0.1119	[0.6043, 1.0519]		0.000483033	am-tx x paul
	am-tx x pbogo	0.829	0.0199	[0.7892, 0.8688]			am-tx x pbogo	0.829	0.1511	[0.5268, 1.1312]		0	am-tx x pbogo
	am-tx x persi	0.8318	0.0282	[0.7754, 0.8882]			am-tx x persi	0.8319	0.1399	[0.5521, 1.1117]		0.000120207	am-tx x persi
	am-tx x pseud	0.8236	0.0101	[0.8034, 0.8438]			am-tx x pseud	0.8236	0.0791	[0.6654, 0.9818]		0	am-tx x pseud
	am-tx x sim	0.7867	0.0252	[0.7363, 0.8371]			am-tx x sim	0.7861	0.1492	[0.4877, 1.0845]		-0.000763262	am-tx x sim
	am-tx x sturt	0.8326	0.0375	[0.7576, 0.9076]			am-tx x sturt	0.8326	0.1396	[0.5534, 1.1118]		0	am-tx x sturt
	am-tx x tria	0.8291	0.0454	[0.7383, 0.9199]			am-tx x tria	0.8293	0.1237	[0.5819, 1.0767]		0.000241167	am-tx x tria
	am-tx x wil	0.808	0.01	[0.7880, 0.8280]			am-tx x wil	0.8076	0.1187	[0.5702, 1.0450]		-0.000495295	am-tx x wil
	am-tx x yak	0.7775	0.0108	[0.7559, 0.7991]			am-tx x yak	0.7765	0.1232	[0.5301, 1.0229]		-0.00128783	am-tx x yak
	ana x angor	0.8305	0.0257	[0.7791, 0.8819]			ana x angor	0.8306	0.1254	[0.5798, 1.0814]		0.000120395	ana x angor
	ana x kik	0.8126	0.0133	[0.7860, 0.8392]			ana x kik	0.8121	0.0977	[0.6167, 1.0075]		-0.000615688	ana x kik
	ana x mela	0.8222	0.0086	[0.8050, 0.8394]			ana x mela	0.8229	0.1093	[0.6043, 1.0415]		0.00085065	ana x mela
	ana x mira	0.8326	0.0106	[0.8114, 0.8538]			ana x mira	0.8326	0.087	[0.6586, 1.0066]		0	ana x mira
	ana x paul	0.8324	0.0273	[0.7778, 0.8870]			ana x paul	0.8324	0.108	[0.6164, 1.0484]		0	ana x paul
	ana x pbogo	0.8131	0.0194	[0.7743, 0.8519]			ana x pbogo	0.8123	0.1426	[0.5271, 1.0975]		-0.000984858	ana x pbogo
	ana x persi	0.8246	0.0277	[0.7692, 0.8800]			ana x persi	0.8247	0.1344	[0.5559, 1.0935]		0.000121256	ana x persi
	ana x pseud	0.7919	0.0095	[0.7729, 0.8109]			ana x pseud	0.7911	0.07	[0.6511, 0.9311]		-0.00101125	ana x pseud
	ana x sim	0.7707	0.0241	[0.7225, 0.8189]			ana x sim	0.7691	0.14	[0.4891, 1.0491]		-0.00208035	ana x sim
	ana x sturt	0.8306	0.0373	[0.7560, 0.9052]			ana x sturt	0.8308	0.135	[0.5608, 1.1008]		0.000240732	ana x sturt
	ana x tria	0.8288	0.0451	[0.7386, 0.9190]			ana x tria	0.8288	0.119	[0.5908, 1.0668]		0	ana x tria
	ana x wil	0.8326	0.0102	[0.8122, 0.8530]			ana x wil	0.8326	0.1185	[0.5956, 1.0696]		0	ana x wil
	ana x yak	0.7601	0.0104	[0.7393, 0.7809]			ana x yak	0.7584	0.1153	[0.5278, 0.9890]		-0.00224156	ana x yak
	angor x kik	0.8234	0.0255	[0.7724, 0.8744]			angor x kik	0.8239	0.0932	[0.6375, 1.0103]		0.00060687	angor x kik
	angor x mela	0.7851	0.0205	[0.7441, 0.8261]			angor x mela	0.7862	0.099	[0.5882, 0.9842]		0.00139914	angor x mela
	angor x mira	0.8326	0.0226	[0.7874, 0.8778]			angor x mira	0.8326	0.0806	[0.6714, 0.9938]		0	angor x mira
	angor x paul	0.8214	0.0392	[0.7430, 0.8998]			angor x paul	0.8219	0.1003	[0.6213, 1.0225]		0.000608347	angor x paul
	angor x pbogo	0.8323	0.0318	[0.7687, 0.8959]			angor x pbogo	0.8323	0.1403	[0.5517, 1.1129]		0	angor x pbogo
	angor x persi	0.8271	0.0399	[0.7473, 0.9069]			angor x persi	0.8273	0.1283	[0.5707, 1.0839]		0.00024175	angor x persi
	angor x pseud	0.8267	0.0219	[0.7829, 0.8705]			angor x pseud	0.8271	0.0688	[0.6895, 0.9647]		0.000483617	angor x pseud
	angor x sim	0.8305	0.0384	[0.7537, 0.9073]			angor x sim	0.8306	0.147	[0.5366, 1.1246]		0.000120395	angor x sim
	angor x sturt	0.8322	0.0494	[0.7334, 0.9310]			angor x sturt	0.8322	0.1285	[0.5752, 1.0892]		0	angor x sturt
	angor x tria	0.8194	0.057	[0.7054, 0.9334]			angor x tria	0.8196	0.1113	[0.5970, 1.0422]		0.000244021	angor x tria
	angor x wil	0.8299	0.0222	[0.7855, 0.8743]			angor x wil	0.8302	0.1119	[0.6064, 1.0540]		0.000361359	angor x wil
	angor x yak	0.8311	0.0234	[0.7843, 0.8779]			angor x yak	0.8312	0.1219	[0.5874, 1.0750]		0.000120308	angor x yak
	kik x mela	0.8249	0.0086	[0.8077, 0.8421]			kik x mela	0.8258	0.0784	[0.6690, 0.9826]		0.00108985	kik x mela
	kik x mira	0.8326	0.0105	[0.8116, 0.8536]			kik x mira	0.8326	0.0562	[0.7202, 0.9450]		0	kik x mira
	kik x paul	0.8196	0.0268	[0.7660, 0.8732]			kik x paul	0.8195	0.0755	[0.6685, 0.9705]		-0.000122026	kik x paul
	kik x pbogo	0.8307	0.0197	[0.7913, 0.8701]			kik x pbogo	0.8308	0.1153	[0.6002, 1.0614]		0.000120366	kik x pbogo
	kik x persi	0.8189	0.0274	[0.7641, 0.8737]			kik x persi	0.8192	0.1022	[0.6148, 1.0236]		0.000366211	kik x persi
	kik x pseud	0.8252	0.0098	[0.8056, 0.8448]			kik x pseud	0.8255	0.0447	[0.7361, 0.9149]		0.000363416	kik x pseud
	kik x sim	0.806	0.0257	[0.7546, 0.8574]			kik x sim	0.8068	0.1181	[0.5706, 1.0430]		0.000991572	kik x sim
	kik x sturt	0.8325	0.0373	[0.7579, 0.9071]			kik x sturt	0.8325	0.1035	[0.6255, 1.0395]		0	kik x sturt
	kik x tria	0.7941	0.0425	[0.7091, 0.8791]			kik x tria	0.7946	0.0824	[0.6298, 0.9594]		0.000629247	kik x tria
	kik x wil	0.8317	0.0102	[0.8113, 0.8521]			kik x wil	0.8318	0.0872	[0.6574, 1.0062]		0.000120221	kik x wil
	kik x yak	0.7883	0.0109	[0.7665, 0.8101]			kik x yak	0.7893	0.0924	[0.6045, 0.9741]		0.00126695	kik x yak
	mela x mira	0.8326	0.0056	[0.8214, 0.8438]			mela x mira	0.8326	0.0655	[0.7016, 0.9636]		0	mela x mira
	mela x paul	0.8289	0.0223	[0.7843, 0.8735]			mela x paul	0.8291	0.0859	[0.6573, 1.0009]		0.000241225	mela x paul
	mela x pbogo	0.8307	0.0148	[0.8011, 0.8603]			mela x pbogo	0.8308	0.1247	[0.5814, 1.0802]		0.000120366	mela x pbogo
	mela x persi	0.8176	0.023	[0.7716, 0.8636]			mela x persi	0.8183	0.1123	[0.5937, 1.0429]		0.000855432	mela x persi
	mela x pseud	0.8215	0.0049	[0.8117, 0.8313]			mela x pseud	0.8221	0.0533	[0.7155, 0.9287]		0.000729838	mela x pseud
	mela x sim	0.7906	0.0201	[0.7504, 0.8308]			mela x sim	0.7928	0.1278	[0.5372, 1.0484]		0.00277497	mela x sim
	mela x sturt	0.8324	0.0324	[0.7676, 0.8972]			mela x sturt	0.8324	0.113	[0.6064, 1.0584]		0	mela x sturt
	mela x tria	0.8286	0.0403	[0.7480, 0.9092]			mela x tria	0.8286	0.0973	[0.6340, 1.0232]		0	mela x tria
	mela x wil	0.8251	0.0052	[0.8147, 0.8355]			mela x wil	0.8254	0.0961	[0.6332, 1.0176]		0.00036346	mela x wil
	mela x yak	0.7972	0.0054	[0.7864, 0.8080]			mela x yak	0.7991	0.1038	[0.5915, 1.0067]		0.00237767	mela x yak
	mira x paul	0.8326	0.0241	[0.7844, 0.8808]			mira x paul	0.8326	0.0634	[0.7058, 0.9594]		0	mira x paul
	mira x pbogo	0.8326	0.0166	[0.7994, 0.8658]			mira x pbogo	0.8326	0.1015	[0.6296, 1.0356]		0	mira x pbogo
	mira x persi	0.8326	0.0248	[0.7830, 0.8822]			mira x persi	0.8326	0.0902	[0.6522, 1.0130]		0	mira x persi
	mira x pseud	0.8326	0.0068	[0.8190, 0.8462]			mira x pseud	0.8326	0.0313	[0.7700, 0.8952]		0	mira x pseud
	mira x sim	0.8326	0.0232	[0.7862, 0.8790]			mira x sim	0.8326	0.1082	[0.6162, 1.0490]		0	mira x sim
	mira x sturt	0.8326	0.0342	[0.7642, 0.9010]			mira x sturt	0.8326	0.09	[0.6526, 1.0126]		0	mira x sturt
	mira x tria	0.8326	0.042	[0.7486, 0.9166]			mira x tria	0.8326	0.0747	[0.6832, 0.9820]		0	mira x tria
	mira x wil	0.8326	0.0071	[0.8184, 0.8468]			mira x wil	0.8326	0.0738	[0.6850, 0.9802]		0	mira x wil
	mira x yak	0.8326	0.0082	[0.8162, 0.8490]			mira x yak	0.8326	0.0836	[0.6654, 0.9998]		0	mira x yak
	paul x pbogo	0.8326	0.0333	[0.7660, 0.8992]			paul x pbogo	0.8326	0.1227	[0.5872, 1.0780]		0	paul x pbogo
	paul x persi	0.8252	0.0413	[0.7426, 0.9078]			paul x persi	0.8254	0.1105	[0.6044, 1.0464]		0.000242307	paul x persi
	paul x pseud	0.8297	0.0235	[0.7827, 0.8767]			paul x pseud	0.8297	0.0519	[0.7259, 0.9335]		0	paul x pseud
	paul x sim	0.8297	0.04	[0.7497, 0.9097]			paul x sim	0.83	0.1292	[0.5716, 1.0884]		0.000361446	paul x sim
	paul x sturt	0.8183	0.0499	[0.7185, 0.9181]			paul x sturt	0.8176	0.1089	[0.5998, 1.0354]		-0.000856164	paul x sturt
	paul x tria	0.8123	0.0576	[0.6971, 0.9275]			paul x tria	0.8128	0.0935	[0.6258, 0.9998]		0.000615157	paul x tria
	paul x wil	0.8239	0.0235	[0.7769, 0.8709]			paul x wil	0.8246	0.0942	[0.6362, 1.0130]		0.000848896	paul x wil
	paul x yak	0.8307	0.025	[0.7807, 0.8807]			paul x yak	0.8308	0.1044	[0.6220, 1.0396]		0.000120366	paul x yak
	pbogo x sim	0.8225	0.0321	[0.7583, 0.8867]			pbogo x sim	0.8227	0.1672	[0.4883, 1.1571]		0.000243102	pbogo x sim
	pbogo x sturt	0.8326	0.0434	[0.7458, 0.9194]			pbogo x sturt	0.8326	0.15	[0.5326, 1.1326]		0	pbogo x sturt
	pbogo x tria	0.8319	0.0512	[0.7295, 0.9343]			pbogo x tria	0.8319	0.1343	[0.5633, 1.1005]		0	pbogo x tria
	pbogo x wil	0.8322	0.0163	[0.7996, 0.8648]			pbogo x wil	0.8322	0.1333	[0.5656, 1.0988]		0	pbogo x wil
	pbogo x yak	0.8142	0.0173	[0.7796, 0.8488]			pbogo x yak	0.8143	0.1412	[0.5319, 1.0967]		0.000122805	pbogo x yak
	persi x pbogo	0.7991	0.0325	[0.7341, 0.8641]			persi x pbogo	0.8013	0.146	[0.5093, 1.0933]		0.00274554	persi x pbogo
	persi x pseud	0.7836	0.0226	[0.7384, 0.8288]			persi x pseud	0.7872	0.073	[0.6412, 0.9332]		0.00457317	persi x pseud
	persi x sim	0.8222	0.0403	[0.7416, 0.9028]			persi x sim	0.8229	0.1559	[0.5111, 1.1347]		0.00085065	persi x sim
	persi x sturt	0.8299	0.0514	[0.7271, 0.9327]			persi x sturt	0.8297	0.1378	[0.5541, 1.1053]		-0.000241051	persi x sturt
	persi x tria	0.8262	0.0592	[0.7078, 0.9446]			persi x tria	0.8263	0.122	[0.5823, 1.0703]		0.000121021	persi x tria
	persi x wil	0.8308	0.0244	[0.7820, 0.8796]			persi x wil	0.8307	0.1215	[0.5877, 1.0737]		-0.00012038	persi x wil
	persi x yak	0.8189	0.0252	[0.7685, 0.8693]			persi x yak	0.8196	0.1305	[0.5586, 1.0806]		0.000854075	persi x yak
	pseud x pbogo	0.548	0.0097	[0.5286, 0.5674]			pseud x pbogo	0.5481	0.0555	[0.4371, 0.6591]		0.000182448	pseud x pbogo
	pseud x sim	0.8011	0.0219	[0.7573, 0.8449]			pseud x sim	0.8023	0.0932	[0.6159, 0.9887]		0.0014957	pseud x sim
	pseud x sturt	0.8325	0.0335	[0.7655, 0.8995]			pseud x sturt	0.8325	0.0785	[0.6755, 0.9895]		0	pseud x sturt
	pseud x tria	0.8302	0.0414	[0.7474, 0.9130]			pseud x tria	0.8304	0.0632	[0.7040, 0.9568]		0.000240848	pseud x tria
	pseud x wil	0.83	0.0065	[0.8170, 0.8430]			pseud x wil	0.8301	0.0623	[0.7055, 0.9547]		0.000120467	pseud x wil
	pseud x yak	0.8008	0.0075	[0.7858, 0.8158]			pseud x yak	0.8011	0.0691	[0.6629, 0.9393]		0.000374485	pseud x yak
	sim x sturt	0.8326	0.05	[0.7326, 0.9326]			sim x sturt	0.8326	0.1568	[0.5190, 1.1462]		0	sim x sturt
	sim x tria	0.8275	0.0578	[0.7119, 0.9431]			sim x tria	0.8278	0.1406	[0.5466, 1.1090]		0.000362406	sim x tria
	sim x wil	0.7967	0.0214	[0.7539, 0.8395]			sim x wil	0.7956	0.1317	[0.5322, 1.0590]		-0.0013826	sim x wil
	sim x yak	0.5609	0.0154	[0.5301, 0.5917]			sim x yak	0.5557	0.0922	[0.3713, 0.7401]		-0.00935757	sim x yak
	sturt x tria	0.8316	0.069	[0.6936, 0.9696]			sturt x tria	0.8317	0.1223	[0.5871, 1.0763]		0.000120236	sturt x tria
	sturt x wil	0.8326	0.0338	[0.7650, 0.9002]			sturt x wil	0.8326	0.1216	[0.5894, 1.0758]		0	sturt x wil
	sturt x yak	0.8325	0.0351	[0.7623, 0.9027]			sturt x yak	0.8325	0.1316	[0.5693, 1.0957]		0	sturt x yak
	tria x wil	0.8323	0.0418	[0.7487, 0.9159]			tria x wil	0.8323	0.106	[0.6203, 1.0443]		0	tria x wil
	tria x yak	0.8238	0.0425	[0.7388, 0.9088]			tria x yak	0.8241	0.1151	[0.5939, 1.0543]		0.000364033	tria x yak
	wil x yak	0.7993	0.0076	[0.7841, 0.8145]			wil x yak	0.7987	0.1095	[0.5797, 1.0177]		-0.000751221	wil x yak
	maxmer x mincut						maxmer x mincut with bias corr.
	diff	specie					diff	specie
	0.361729	am x am-am					0.331599	am x am-am
	-0.206433	am x am-tx					-0.267774	am x am-tx
	-0.0336437	am x ana					-0.0347999	am x ana
	0.00476307	am x angor					0.00536651	am x angor
	-0.00425635	am x kik					-0.00571151	am x kik
	-0.0163411	am x mela					-0.0155924	am x mela
	-0.00012012	am x mira					-0.00012012	am x mira
	-0.00875806	am x paul					-0.00741101	am x paul
	1	am x pbogo					1	am x pbogo
	-0.0168539	am x persi					-0.0166056	am x persi
	-0.00823943	am x pseud					-0.00823943	am x pseud
	-0.052086	am x sim					-0.0534177	am x sim
	-0.00459826	am x sturt					-0.00471869	am x sturt
	0.00120788	am x tria					0.0014484	am x tria
	-0.0259965	am x wil					-0.0271409	am x wil
	-0.0617189	am x yak					-0.0637537	am x yak
	0.308193	am-am x am-tx					0.289055	am-am x am-tx
	-0.000240269	am-am x ana					-0.000240269	am-am x ana
	0.00255692	am-am x angor					0.00231228	am-am x angor
	0.000721067	am-am x kik					-0.000360447	am-am x kik
	0.000842663	am-am x mela					0.000722195	am-am x mela
	0.000240211	am-am x mira					0.000240211	am-am x mira
	-0.00180832	am-am x paul					-0.00120482	am-am x paul
	1	am-am x pbogo					1	am-am x pbogo
	-0.00012012	am-am x persi					-0.00012012	am-am x persi
	-0.000120135	am-am x pseud					-0.000120135	am-am x pseud
	-0.00012012	am-am x sim					-0.00012012	am-am x sim
	0.00144196	am-am x sturt					0.0010816	am-am x sturt
	0.00132227	am-am x tria					0.000961192	am-am x tria
	0.0016833	am-am x wil					0.00180332	am-am x wil
	-0.00012012	am-am x yak					-0.00012012	am-am x yak
	-0.0363455	am-tx x ana					-0.0376371	am-tx x ana
	0.0115844	am-tx x angor					0.0110964	am-tx x angor
	-0.00217208	am-tx x kik					-0.00410034	am-tx x kik
	-0.0141636	am-tx x mela					-0.0136669	am-tx x mela
	0	am-tx x mira					0	am-tx x mira
	-0.0057992	am-tx x paul					-0.00543413	am-tx x paul
	1	am-tx x pbogo					1	am-tx x pbogo
	-0.00096177	am-tx x persi					-0.000841447	am-tx x persi
	-0.0109276	am-tx x pseud					-0.0109276	am-tx x pseud
	-0.058345	am-tx x sim					-0.0591528	am-tx x sim
	0.000360317	am-tx x sturt					0.000360317	am-tx x sturt
	-0.000723676	am-tx x tria					-0.000602918	am-tx x tria
	-0.0298267	am-tx x wil					-0.0309559	am-tx x wil
	-0.0708682	am-tx x yak					-0.0722473	am-tx x yak
	-0.00120409	ana x angor					-0.00108355	ana x angor
	-0.0246124	ana x kik					-0.0252432	ana x kik
	-0.011676	ana x mela					-0.0109369	ana x mela
	0	ana x mira					0	ana x mira
	0.000120135	ana x paul					0.000120135	ana x paul
	1	ana x pbogo					1	ana x pbogo
	-0.00970167	ana x persi					-0.00957924	ana x persi
	-0.0508903	ana x pseud					-0.051953	ana x pseud
	-0.0792786	ana x sim					-0.0815239	ana x sim
	-0.0024079	ana x sturt					-0.00216659	ana x sturt
	-0.00361969	ana x tria					-0.00361969	ana x tria
	0	ana x wil					0	ana x wil
	-0.0953822	ana x yak					-0.0978376	ana x yak
	-0.00522225	angor x kik					-0.00582595	angor x kik
	0.0267482	angor x mela					0.0258204	angor x mela
	0.00948835	angor x mira					0.00960846	angor x mira
	0.0300706	angor x paul					0.029079	angor x paul
	1	angor x pbogo					1	angor x pbogo
	-0.00483617	angor x persi					-0.00471413	angor x persi
	0.013064	angor x pseud					0.0129368	angor x pseud
	0.0215533	angor x sim					0.0214303	angor x sim
	0.0222302	angor x sturt					0.0219899	angor x sturt
	0.00439346	angor x tria					0.00402635	angor x tria
	0.033257	angor x wil					0.0331245	angor x wil
	-0.0010829	angor x yak					-0.00108277	angor x yak
	-0.00618257	kik x mela					-0.00557036	kik x mela
	0	kik x mira					0	kik x mira
	-0.00268424	kik x paul					-0.004759	kik x paul
	1	kik x pbogo					1	kik x pbogo
	-0.0167298	kik x persi					-0.0163574	kik x persi
	-0.00811924	kik x pseud					-0.00775288	kik x pseud
	-0.00459057	kik x sim					-0.00656916	kik x sim
	0.00144144	kik x sturt					0.00144144	kik x sturt
	-0.0243042	kik x tria					-0.0245406	kik x tria
	0.0128652	kik x wil					0.0110604	kik x wil
	-0.0526449	kik x yak					-0.0518181	kik x yak
	0.00648571	mela x mira					0.0063656	mela x mira
	0.00916878	mela x paul					0.00904595	mela x paul
	1	mela x pbogo					1	mela x pbogo
	-0.0176125	mela x persi					-0.0168642	mela x persi
	-0.00401704	mela x pseud					-0.00352755	mela x pseud
	-0.0368075	mela x sim					-0.0340565	mela x sim
	0.00961076	mela x sturt					0.00913023	mela x sturt
	0.00518948	mela x tria					0.00494811	mela x tria
	-0.000242395	mela x wil					-0.000242307	mela x wil
	-0.0437782	mela x yak					-0.0412965	mela x yak
	0.00948835	mira x paul					0.00912803	mira x paul
	1	mira x pbogo					1	mira x pbogo
	0.0553687	mira x persi					0.054528	mira x persi
	0.125991	mira x pseud					0.126591	mira x pseud
	0.00564497	mira x sim					0.00564497	mira x sim
	0.0169349	mira x sturt					0.0169349	mira x sturt
	0.00732645	mira x tria					0.00732645	mira x tria
	0.0142926	mira x wil					0.0140524	mira x wil
	0	mira x yak					0	mira x yak
	1	paul x pbogo					1	paul x pbogo
	-0.00412021	paul x persi					-0.00399806	paul x persi
	0.023864	paul x pseud					0.0230204	paul x pseud
	0.0106062	paul x sim					0.0103614	paul x sim
	0.145668	paul x sturt					0.141756	paul x sturt
	-0.00824818	paul x tria					-0.00799705	paul x tria
	0.265323	paul x wil					0.259884	paul x wil
	-0.00168533	paul x yak					-0.00168512	paul x yak
	1	pbogo x sim					1	pbogo x sim
	1	pbogo x sturt					1	pbogo x sturt
	1	pbogo x tria					1	pbogo x tria
	1	pbogo x wil					1	pbogo x wil
	1	pbogo x yak					1	pbogo x yak
	1	persi x pbogo					1	persi x pbogo
	0.00382848	persi x pseud					0.00292175	persi x pseud
	-0.011676	persi x sim					-0.0109369	persi x sim
	0.00457886	persi x sturt					0.00433892	persi x sturt
	-0.00702009	persi x tria					-0.00701924	persi x tria
	0.00421281	persi x wil					0.00385217	persi x wil
	-0.0167298	persi x yak					-0.0158614	persi x yak
	1	pseud x pbogo					1	pseud x pbogo
	-0.0371989	pseud x sim					-0.0357722	pseud x sim
	0.0362763	pseud x sturt					0.0366366	pseud x sturt
	0.00168634	pseud x tria					0.00204721	pseud x tria
	0.0246988	pseud x wil					0.0244549	pseud x wil
	-0.0397103	pseud x yak					-0.0393209	pseud x yak
	0.00744655	sim x sturt					0.00744655	sim x sturt
	0.200725	sim x tria					0.199444	sim x tria
	-0.0257311	sim x wil					-0.0270236	sim x wil
	-0.4844	sim x yak					-0.49829	sim x yak
	0.011544	sturt x tria					0.0115426	sturt x tria
	0.292698	sturt x wil					0.29534	sturt x wil
	-0.00012012	sturt x yak					-0.00012012	sturt x yak
	0.0175418	tria x wil					0.0174216	tria x wil
	-0.00631221	tria x yak					-0.00582454	tria x yak
	-0.0415363	wil x yak					-0.0423188	wil x yak

## Sheet: VMI - summary
	mincut VMI Histogram parameteres (mnat)									mincut with bias correction VMI Histogram parameteres (mnat)
	At least one distribution is statistically different from the others, by ANOVA									At least one distribution is statistically different from the others, by ANOVA
	f_value 9408.1 p_value 0									f_value 9344.1 p_value 0
	species	#seqs	mean	Sdv	median	CI 95%	maximum	minimum		species	#seqs	mean	Sdv	median	CI 95%	maximum	minimum
	am	75	0.04	1.62	0	[-0.33, 0.41]	297.63	0		am	75	0.04	1.61	0	[-0.32, 0.40]	297.63	0
	am-am	49	0.03	1.46	0	[-0.38, 0.44]	244.08	0		am-am	49	0.03	1.43	0	[-0.37, 0.43]	244.08	0
	am-tx	12	0.05	3	0	[-1.65, 1.75]	450.56	0		am-tx	12	0.05	3.14	0	[-1.73, 1.83]	492.23	0
	ana	12	0.03	2.18	0	[-1.20, 1.26]	318.26	0		ana	12	0.03	2.23	0	[-1.23, 1.29]	328.5	0
	angor	9	17.75	84.48	0	[-37.44, 72.94]	936.89	0		angor	9	18.54	90.35	0	[-40.49, 77.57]	1048	0
	kikka	23	0.08	3.77	0	[-1.46, 1.62]	669.33	0		kikka	23	0.08	3.81	0	[-1.48, 1.64]	691.07	0
	mela	30	21.06	51.24	0	[2.72, 39.40]	801.75	0		mela	30	23.41	56.98	0	[3.02, 43.80]	835.08	0
	mira	14	0.23	7.66	0	[-3.78, 4.24]	257.32	0		mira	14	0.26	8.73	0	[-4.31, 4.83]	293.03	0
	paul	15	1.5	19.3	0	[-8.27, 11.27]	636.51	0		paul	15	1.6	20.84	0	[-8.95, 12.15]	669.85	0
	persi	7	0.02	2.01	0	[-1.47, 1.51]	410.12	0		persi	7	0.02	2.27	0	[-1.66, 1.70]	481.54	0
	pseud	139	0.01	0.61	0	[-0.09, 0.11]	52.13	0		pseud	139	0.01	0.63	0	[-0.09, 0.11]	55.72	0
	simu	7	0.99	19.53	0	[-13.48, 15.46]	598.27	0		simu	7	1.15	22.83	0	[-15.76, 18.06]	669.7	0
	sturt	7	2.29	35.8	0	[-24.23, 28.81]	682.91	0		sturt	7	2.47	39.35	0	[-26.68, 31.62]	754.34	0
	tria	6	0.99	20.64	0	[-15.53, 17.51]	636.51	0		tria	6	1.12	23.86	0	[-17.97, 20.21]	719.85	0
	willi	21	0.77	12.32	0	[-4.50, 6.04]	314.49	0		willi	21	0.81	13.13	0	[-4.81, 6.43]	338.3	0
	yaku	16	0.01	1.19	0	[-0.57, 0.59]	233.79	0		yaku	16	0.01	1.26	0	[-0.61, 0.63]	265.04	0
	maxmer VMI Histogram parameteres (mnat)									maxmer with bias correction VMI Histogram parameteres (mnat)
	At least one distribution is statistically different from the others, by ANOVA									At least one distribution is statistically different from the others, by ANOVA
	f_value 20808.3 p_value 0									f_value 20919.6 p_value 0
	species	#seqs	mean	Sdv	median	CI 95%	maximum	minimum		species	#seqs	mean	Sdv	median	CI 95%	maximum	minimum
	am	75	0.38	8.91	0	[-1.64, 2.40]	682.35	0		am	75	0.39	9.03	0	[-1.65, 2.43]	689.02	0
	am-am	49	0.02	1.34	0	[-0.36, 0.40]	329.54	0		am-am	49	0.02	1.32	0	[-0.35, 0.39]	339.75	0
	am-tx	12	0.97	15.77	0	[-7.95, 9.89]	453.91	0		am-tx	12	1.08	17.83	0	[-9.01, 11.17]	492.23	0
	ana	12	0.36	9.23	0	[-4.86, 5.58]	477.39	0		ana	12	0.39	10.36	0	[-5.47, 6.25]	519.05	0
	angor	9	11.36	67.01	0	[-32.42, 55.14]	936.89	0		angor	9	11.86	71.68	0	[-34.97, 58.69]	1048	0
	kikka	23	0.29	8.27	0	[-3.09, 3.67]	692.2	0		kikka	23	0.29	8.56	0	[-3.21, 3.79]	713.94	0
	mela	30	23.32	55.08	0	[3.61, 43.03]	801.75	0		mela	30	25.78	60.73	0	[4.05, 47.51]	835.08	0
	mira	13	0	0.2	0	[-0.11, 0.11]	98.16	0		mira	13	0	0.2	0	[-0.11, 0.11]	98.16	0
	paul	12	0.85	20.33	0	[-10.65, 12.35]	693.15	0		paul	12	0.88	21.43	0	[-11.25, 13.01]	734.81	0
	persi	7	2.82	34.56	0	[-22.78, 28.42]	1004.24	0		persi	7	3	38.2	0	[-25.30, 31.30]	1147.1	0
	pseud	138	0.09	4.72	0	[-0.70, 0.88]	682.61	0		pseud	138	0.09	4.73	0	[-0.70, 0.88]	686.23	0
	pseud-bog	8	0.07	4.88	0	[-3.31, 3.45]	562.34	0		pseud-bog	8	0.08	5.57	0	[-3.78, 3.94]	624.84	0
	simu	6	1.07	20.52	0	[-15.35, 17.49]	636.51	0		simu	6	1.23	24.04	0	[-18.01, 20.47]	719.85	0
	sturt	4	0.04	4.15	0	[-4.03, 4.11]	693.15	0		sturt	4	0.05	4.84	0	[-4.69, 4.79]	818.15	0
	tria	5	0.95	23.31	0	[-19.48, 21.38]	673.01	0		tria	5	1.06	26.58	0	[-22.24, 24.36]	773.01	0
	willi	19	0.17	5.53	0	[-2.32, 2.66]	514.65	0		willi	19	0.19	6.16	0	[-2.58, 2.96]	540.97	0
	yaku	16	0.63	11.76	0	[-5.13, 6.39]	376.77	0		yaku	16	0.7	13.26	0	[-5.80, 7.20]	408.02	0

## Sheet: VH - summary
	mincut VH Histogram parameteres (mnat)									mincut with bias correction VH Histogram parameteres (mnat)
	At least one distribution is statistically different from the others, by ANOVA									At least one distribution is statistically different from the others, by ANOVA
	f_value 65 p_value 9.3 e-200									f_value 66 p_value 1.5 e-203
	species	#seqs	mean	Sdv	median	Conf.Interval 95%	maximum	minimum		species	#seqs	mean	Sdv	median	Conf.Interval 95%	maximum	minimum
	am	75	14.95	75.18	0	[-2.06, 31.96]	753.27	0		am	75	15.41	76.64	0	[-1.94, 32.76]	766.61	0
	am-am	49	12.45	68.21	0	[-6.65, 31.55]	682.91	0		am-am	49	12.94	70.17	0	[-6.71, 32.59]	693.11	0
	am-tx	12	13.56	79.98	0	[-31.69, 58.81]	693.15	0		am-tx	12	14.83	86.86	0	[-34.32, 63.98]	734.81	0
	ana	12	10.96	78.71	0	[-33.57, 55.49]	1039.72	0		ana	12	12.02	85.33	0	[-36.26, 60.30]	1123.05	0
	angor	9	155.5	276.58	0	[-25.20, 336.20]	1149.06	0		angor	9	172.6	306.43	0	[-27.60, 372.80]	1315.73	0
	kikka	23	16.58	90.83	0	[-20.54, 53.70]	692.2	0		kikka	23	17.43	94.66	0	[-21.26, 56.12]	713.94	0
	mela	30	65.05	102.32	0	[28.44, 101.66]	801.75	0		mela	30	71.71	109.65	0	[32.47, 110.95]	835.08	0
	mira	14	9.59	53.19	0	[-18.27, 37.45]	598.27	0		mira	14	10.81	59.44	0	[-20.33, 41.95]	633.98	0
	paul	15	44.29	137.34	0	[-25.21, 113.79]	803.31	0		paul	15	48.14	147.54	0	[-26.53, 122.81]	869.98	0
	persi	7	6.68	58.28	0	[-36.49, 49.85]	682.91	0		persi	7	7.66	66.38	0	[-41.51, 56.83]	754.34	0
	pseud	139	7.55	44.01	0	[0.23, 14.87]	729.89	0		pseud	139	7.86	44.75	0	[0.42, 15.30]	737.08	0
	pbogo	8	0.64	15.52	0	[-10.11, 11.39]	376.77	0		pbogo	8	0.75	18.1	0	[-11.79, 13.29]	439.27	0
	simu	7	25.84	104.02	0	[-51.22, 102.90]	682.91	0		simu	7	30.09	120.73	0	[-59.35, 119.53]	754.34	0
	sturt	7	49.66	168.59	0	[-75.23, 174.55]	682.91	0		sturt	7	55.61	187.92	0	[-83.60, 194.82]	754.34	0
	tria	6	34.76	130.65	0	[-69.78, 139.30]	636.51	0		tria	6	40.43	151.36	0	[-80.68, 161.54]	719.85	0
	willi	21	24.88	86.79	0	[-12.24, 62.00]	598.27	0		willi	21	26.99	93.05	0	[-12.81, 66.79]	622.08	0
	yaku	16	5.01	44.37	0	[-16.73, 26.75]	685.31	0		yaku	16	5.49	47.88	0	[-17.97, 28.95]	716.56	0
	maxmer VH Histogram parameteres (mnat)									maxmer with bias correction VH Histogram parameteres (mnat)
	At least one distribution is statistically different from the others, by ANOVA									At least one distribution is statistically different from the others, by ANOVA
	f_value 59 p_value 9.2 e-184									f_value 59 p_value 1.8 e-185
	species	#seqs	mean	Sdv	median	Conf.Interval 95%	maximum	minimum		species	#seqs	mean	Sdv	median	Conf.Interval 95%	maximum	minimum
	am	75	27.11	103.75	0	[3.63, 50.59]	753.27	0		am	75	28.03	105.41	0	[4.17, 51.89]	766.61	0
	am-am	49	11.32	65.64	0	[-7.06, 29.70]	682.91	0		am-am	49	11.77	67.45	0	[-7.12, 30.66]	693.11	0
	am-tx	12	26.5	96.13	0	[-27.89, 80.89]	693.15	0		am-tx	12	29.75	106.78	0	[-30.67, 90.17]	734.81	0
	ana	12	22.18	100.14	0	[-34.48, 78.84]	1039.72	0		ana	12	24.8	110.53	0	[-37.74, 87.34]	1123.05	0
	angor	9	126.04	254.02	0	[-39.92, 292.00]	1149.06	0		angor	9	140.07	281.61	0	[-43.92, 324.06]	1315.73	0
	kikka	23	25.27	108.77	0	[-19.18, 69.72]	692.2	0		kikka	23	26.64	113.53	0	[-19.76, 73.04]	713.94	0
	mela	30	89.07	143.72	0	[37.64, 140.50]	803.31	0		mela	30	96.72	151.35	0	[42.56, 150.88]	836.65	0
	mira	13	1.85	28.74	0	[-13.77, 17.47]	617.24	0		mira	13	2.03	31.22	0	[-14.94, 19.00]	655.7	0
	paul	12	34.97	140.39	0	[-44.46, 114.40]	1039.72	0		paul	12	37.69	150.78	0	[-47.62, 123.00]	1123.05	0
	persi	7	67.79	205.22	0	[-84.24, 219.82]	1277.03	0		persi	7	77.52	234.59	0	[-96.27, 251.31]	1491.32	0
	pseud	138	20.55	97.29	0	[4.32, 36.78]	980.72	0		pseud	138	20.99	98.2	0	[4.61, 37.37]	987.97	0
	pbogo	8	8.74	61.39	0	[-33.80, 51.28]	735.62	0		pbogo	8	10.13	70.98	0	[-39.06, 59.32]	860.62	0
	simu	6	32.62	125.44	0	[-67.75, 132.99]	1011.4	0		simu	6	38.34	147.11	0	[-79.37, 156.05]	1178.07	0
	sturt	4	8.31	70.16	0	[-60.45, 77.07]	693.15	0		sturt	4	10.06	84.77	0	[-73.01, 93.13]	818.15	0
	tria	5	30.7	136.42	0	[-88.88, 150.28]	673.01	0		tria	5	35.59	157.84	0	[-102.76, 173.94]	773.01	0
	willi	19	13.62	65.56	0	[-15.86, 43.10]	623.65	0		willi	19	14.94	70.8	0	[-16.90, 46.78]	649.97	0
	yaku	16	21.81	78.51	0	[-16.66, 60.28]	693.15	0		yaku	16	24.43	87.15	0	[-18.27, 67.13]	724.4	0
